# Supplementary material for: Multiple wheat genomes reveal global variation in modern breeding
Source: Nature. 2020 Nov 25;588(7837):277–83. doi: 10.1038/s41586-020-2961-x (PMC7759465; doi:10.1038/s41586-020-2961-x)
Supplement: Supplementary file 4 — This file contains Supplementary Tables 1-27. [file 41586_2020_2961_MOESM4_ESM.xlsx]

## Sheet: Supplementary Table 1
Supplementary Table 1. Passport information for wheat accessions sequenced
Line	Pedigree	Growth Habit	Origin	Assembly Type	Assembler	Bioproject ID	EBI - ENA ID	Hi-C ENA ID
Mace	WYALKATCHEM/STYLET//WYALKATCHEM	Spring	Australia	RQA	DeNovo Magic3.0	PRJNA544491	GCA_903994175	ERS4767612
LongReach Lancer	VI184/Chara//Chara/3/Lang	Spring	Australia	RQA	DeNovo Magic3.0	PRJNA544491	GCA_903993975	ERS4767605,ERS4767606,ERS4767607
CDC Stanley	CDC Teal//EE8/Kenyon35//AC Barrie	Spring	Canada	RQA	DeNovo Magic3.0	PRJNA544491	GCA_903994155	ERS4767618,ERS4767619,ERS4767620,ERS4767621
CDC Landmark	Unity/Waskada//Alsen/Superb	Spring	Canada	RQA	DeNovo Magic3.0	PRJNA544491*	GCA_903995565	ERS4767608,ERS4767609,ERS4767610,ERS4767611
Julius	Asketis/Drifter	Winter	Germany	RQA	DeNovo Magic3.0	PRJEB37938	GCA_903994195	ERS4578337,ERS4578338,ERS4578339,ERS4578340,ERS4578341,ERS4578342
Norin 61	Fukuoka Komugi 18/Shinchunaga	Facultative Spring	Japan	RQA	DeNovo Magic3.0	PRJNA492239	GCA_904066035	ERS4767613,ERS4767614
ArinaLrFor	Arina*3/Forno	Winter	Switzerland	RQA	DeNovo Magic3.0	PRJNA528431	GCA_903993985	ERS4767601,ERS4767602
PI190962 (spelt wheat)	Unknown	Winter	Central Europe	RQA	DeNovo Magic3.0	PRJNA544491	GCA_903994165	ERS4767617
Jagger	KS-82-W-418/STEPHENS	Winter	USA	RQA	DeNovo Magic3.0	PRJNA544491	GCA_903993795	ERS4767603,ERS4767604
SY Mattis	Apache/Intense	Winter	France	RQA	DeNovo Magic3.0	PRJEB39558	GCA_903994185	ERS4767615,ERS4767616
Cadenza	AXONA/TONIC	Spring	UK	Scaffold	W2RAP	PRJEB35709	GCA_902810645	ERS4767589,ERS4767590,ERS4767591
Paragon	CSW-1724-19-5-69//Axona/Tonic	Spring	UK	Scaffold	W2RAP	PRJEB35709	GCA_902810665	ERS4767595,ERS4767596,ERS4767597
Robigus	1366/Z-836	Winter	UK	Scaffold	W2RAP	PRJEB35709	GCA_902810685	ERS4767598,ERS4767599,ERS4767600
Claire	WASP/FLAME	Winter	UK	Scaffold	W2RAP	PRJEB35709	GCA_902810655	ERS4767592,ERS4767593,ERS4767594
Weebill 1	BABAX/AMADINA//BABAX	Spring	CIMMYT	Scaffold	W2RAP	PRJEB35709	GCA_902810675	ERS4767622
*Includes Oxford Nanopore reads

## Sheet: Supplementary Table 2
Supplementary Table 2. RQA statistics
Line	PI190962 (spelt wheat)	Mace	LongReach Lancer	Julius	ArinaLrFor	CDC Landmark	CDC Stanley	Jagger	Norin 61	SY Mattis
Pseudomolecule Statistics
Total scaffolds in pseudomolecule	759	1829	1049	981	1349	2367	1592	3116	1394	825
Pseudomolecule size (Gb)	14	14	13.9	14.2	14.2	14.2	14.2	14.2	14.1	14
N50 of corrected assembly (Mb)	49.7	18.1	34.5	38	35	14.6	20	10.2	21.9	35.8
N90 of corrected assembly (Mb)	7	2.7	5	6.5	4.6	2.4	3.9	1.8	2.6	4.3
Scaffolds Statistics
Total scaffolds	145797	121348	120575	99465	132405	108476	105606	141382	536110	701145
Assembly size (Gb)	14.4	14.4	14.3	14.4	14.6	14.4	14.5	14.5	14.8	14.9
Gaps size (Mb)	90	108	97.8	161.9	99.1	264.3	230.2	227.2	111.9	77.7
Gaps %	0.62	0.75	0.68	1.13	0.68	1.83	1.59	1.56	0.76	0.52
N50 (Mb)	49.7	18.1	34.5	38	39	14.6	22.3	10.2	35	43.3
N90 (Mb)	7	2.8	5	6.6	5.7	2.4	4	1.8	4.2	5.9
Contigs statistics
Total contigs	487203	533031	508124	620670	496847	662727	603090	705439	987560	1058304
Assembly size (Gb)	14.3	14.2	14.2	14.2	14.5	14.2	14.2	14.3	14.7	14.8
N50 (bp)	83474	71973	75941	53974	80474	50688	58102	48872	62736	76833
N90 (bp)	19000	16149	17083	12975	18105	11978	13584	11620	12160	13989
BUSCO
Complete BUSCOs	1414 (98.2%)	1414 (98.2%)	1406 (97.6%)	1415 (98.3)%	1414 (98.2%)	1412 (98.1)%	1416 (98.3)%	1415 (98.3)%	1417 (98.4%)	1408 (97.8%)
Complete BUSCOs - Single-Copy	100 (6.9%)	110 (7.6%)	90 (6.3%)	97 (6.8)%	86 (6.0%)	87 (6.04)%	89 (6.2)%	98 (6.81)%	96 (6.7%)	97 (6.7%)
Complete BUSCOS - Duplicated	1314 (91.3%)	1304 (90.6%)	1316 (91.4%)	1318 (91.53)%	1328 (92.2%)	1325 (92.01)%	1327 (92.15)%	1317 (91.46)%	1321 (91.7%)	1311 (91.0%)
Fragmented BUSCOs	2 (0.1%)	2 (0.1%)	5 (0.3%)	4 (0.28)%	4 (0.3%)	3 (0.21)%	2 (0.14)%	4 (0.28)%	2 (0.1%)	7 (0.5%)
Missing BUSCOs	24 (1.7%)	24 (1.7%)	29 (1.9%)	21 (1.4)%	22 (1.5%)	25 (1.7)%	22 (1.5)%	21 (1.4)%	21 (1.5%)	25 (1.7%)
Total BUSCO groups searched	1440	1440	1440	1440	1440	1440	1440	1440	1440	1440

## Sheet: Supplementary Table 3
Supplementary Table 3. Scaffolded assembly statistics
Line	Number of contigs >500 bp	Contig N50 (kb)	Sum (Gb)	Number of scaffolds >500bp	Scaffold N50 (kb)	Sum (Gb)
Cadenza	3009610	16.4	13.1	1065576	84.9	14.1
Claire	3142470	17	13.5	1216421	71	14.3
Paragon	3179384	16.4	13.5	1254002	71.2	14.4
Robigus	3140473	16.8	13.5	1201712	78.5	14.5
Weebill 1	3110224	17.3	13.4	1411939	68.5	14.2

## Sheet: Supplementary Table 4
Supplementary Table 4. Principal components analysis and k-means clustering
Accession a	PC1	PC2	PC3	PC4	PC5	PC6	PC7	Cluster
ACBarrie	-30.8225	-26.3867	65.1163	-46.7838	44.2085	-43.0626	33.4185	2
Alsen	9.31153	-23.8712	30.4831	-38.3527	47.6622	-26.1656	17.1808	2
ArinaLrFor	102.015	49.0479	37.1445	2.53859	-5.50735	-15.3583	-20.6261	6
Baj	39.5445	6.3799	-17.5664	-31.245	64.8594	-20.5514	6.78452	4
Baxter	28.3375	29.872	38.1841	-53.8696	94.4035	7.90002	162.163	2
Chinese Spring	-223.006	120.348	55.7004	-196.996	-52.1409	21.3981	-100.951	1
Cadenza	63.2385	20.7354	33.4134	-12.069	33.2136	-51.4546	-2.337	4
Chara	11.4657	-4.79711	-3.52984	-67.4891	71.9695	-6.51522	36.35	2
Claire	133.871	105.724	94.4517	15.2688	-1.01301	37.2707	3.49404	6
Drysdale1	17.7689	4.91929	-9.18404	-64.9163	71.2086	5.39791	13.8866	2
Excalibur2	-3.68777	-7.17058	14.5197	-38.1641	52.2343	-18.1016	7.58077	2
ExomeCapture.Bakhatwa	-14.0432	-29.8134	-50.9122	-52.3429	38.3162	24.6285	24.6997	2
ExomeCapture.ChineseSpring	-225.876	110.859	41.4869	-194.596	-56.8955	35.3997	-95.9411	1
ExomeCapture.Choteau	-11.7629	-41.8512	-30.8853	-31.5641	48.7534	39.9804	14.6691	2
ExomeCapture.Cltr.11223	-24.7953	-4.82004	-50.7162	62.9622	3.88042	-25.885	-9.52862	4
ExomeCapture.Cltr.15134	-184.442	78.6312	39.3606	112.943	-5.19679	42.9673	0.775682	5
ExomeCapture.Cltr.15144	-47.8636	-13.7779	-39.3045	-12.6242	36.6813	-4.65584	37.6458	2
ExomeCapture.Cltr.2804	-2.8411	-70.8513	-1.67064	21.805	-22.3469	32.0164	-18.4406	2
ExomeCapture.Cltr.4175	-200.996	96.0723	13.2005	-174.534	-45.2861	36.4095	-80.8984	1
ExomeCapture.Cltr.7635	-50.0884	-10.8283	-47.9868	74.8269	11.4469	-32.3097	0.458283	5
ExomeCapture.DAS5.001002	-25.0515	-59.4337	28.3508	-25.543	37.4063	11.1113	28.9073	2
ExomeCapture.DAS5.001007	-163.035	49.8469	-14.2535	-13.6456	7.35097	-4.08854	90.0858	5
ExomeCapture.DAS5.001008	87.2547	46.1225	26.8882	15.7985	-29.456	70.6523	2.27397	6
ExomeCapture.DAS5.001016	-40.7799	-77.2315	50.9744	-38.6724	48.9298	-9.931	37.6904	2
ExomeCapture.DAS5.001036	8.7115	-37.9435	-22.5575	-52.9067	-6.18778	47.9744	4.18521	2
ExomeCapture.DAS5.001042	-21.8421	-25.1239	-14.0301	-12.5069	-17.5435	55.0725	-28.2107	2
ExomeCapture.DAS5.001047	10.8736	-18.4792	-42.8238	5.98835	-6.30211	-4.40385	11.6285	4
ExomeCapture.DAS5.001051	7.20629	-12.3132	-31.467	-59.1648	9.34161	66.2388	-8.1076	2
ExomeCapture.DAS5.001079	-104.833	12.7976	25.3367	82.0841	-20.475	41.6319	-2.56461	5
ExomeCapture.DAS5.001094	-154.984	74.7271	10.8633	103.556	6.44409	10.7592	32.215	5
ExomeCapture.DAS5.001100	-99.5314	20.6684	-34.4589	-29.9967	21.014	-0.295959	89.4639	5
ExomeCapture.DAS5.001116	-136.374	24.4735	18.8415	47.9369	-11.4613	6.41957	18.7136	5
ExomeCapture.DAS5.001134	45.3991	5.72338	-13.7516	-7.10249	13.1988	58.8491	3.54148	2
ExomeCapture.DAS5.001149	-53.4175	-8.00019	-38.2799	-22.3021	24.8521	7.6071	54.2682	2
ExomeCapture.DAS5.001152	-100.942	18.1209	1.46022	80.5082	3.39295	-6.77399	15.2435	5
ExomeCapture.DAS5.001154	-133.332	46.7408	1.44378	52.58	4.53978	17.1803	10.5543	5
ExomeCapture.DAS5.001163	-31.6234	-16.683	-32.6331	-3.68072	20.3515	10.8296	14.5556	2
ExomeCapture.DAS5.001165	-117.826	36.227	-5.45922	-116.942	-13.2965	31.7304	-57.4127	1
ExomeCapture.DAS5.001191	-6.60349	-36.2143	-43.5728	-33.5871	28.0159	10.2382	23.241	2
ExomeCapture.DAS5.001195	7.41987	-37.0121	-42.4733	-36.3754	32.1095	28.6805	21.9096	2
ExomeCapture.DAS5.001196	-2.64576	-45.8636	-2.98531	-19.5787	-16.2274	8.7444	14.0698	2
ExomeCapture.DAS5.001203	-26.0286	-160.607	113.545	62.1452	64.9104	55.1395	-101.277	2
ExomeCapture.DAS5.001205	-121.273	6.61986	21.7945	36.2483	-21.7499	-10.0772	27.7313	5
ExomeCapture.DAS5.001212	-18.5433	-92.831	47.1962	13.2527	-51.0271	27.3249	-6.78493	2
ExomeCapture.DAS5.001225	-9.25493	-37.841	-44.3126	-34.8565	32.785	10.4641	37.0545	2
ExomeCapture.DAS5.001242	-12.0163	-71.9051	15.0786	65.9147	-7.98586	121	-53.183	2
ExomeCapture.DAS5.001244	-120.629	50.9866	-1.36155	70.8798	11.2251	15.0586	29.2407	5
ExomeCapture.DAS5.001251	-122.545	11.7403	22.9369	36.2591	-20.9422	-2.6086	19.1763	5
ExomeCapture.DAS5.001265	-43.1236	-42.5815	19.2363	-52.7415	3.84942	6.61383	-6.31436	2
ExomeCapture.DAS5.001271	-32.5351	-24.2649	-15.7248	1.73042	4.82928	16.6583	6.01446	2
ExomeCapture.DAS5.001276	-5.2969	-36.2534	-24.274	8.93847	-3.63546	57.8954	14.162	2
ExomeCapture.DAS5.001291	3.6369	-102.047	46.7471	5.25676	-60.5343	11.3555	13.523	2
ExomeCapture.DAS5.001309	-7.96845	-5.72385	-33.3093	-52.4732	10.5224	42.5123	-5.1017	2
ExomeCapture.DAS5.001320	-6.88126	-68.247	18.3578	0.480405	-26.4151	36.0464	4.48009	2
ExomeCapture.DAS5.001341	-164.687	52.1711	-7.42329	-37.2486	6.38938	7.77521	89.1586	5
ExomeCapture.DAS5.001365	-26.4065	-32.3989	-54.9329	-28.5569	50.8331	-5.02306	24.0655	2
ExomeCapture.DAS5.001368	-68.9048	-7.38612	-25.6223	49.0327	6.45302	-19.3506	-9.30672	5
ExomeCapture.DAS5.001374	17.8933	-27.3016	-52.3406	4.74755	-5.8646	-12.6538	20.7505	4
ExomeCapture.DAS5.001378	-9.83603	-22.1957	-46.5834	-7.2698	-2.51749	15.7586	24.5506	2
ExomeCapture.DAS5.001382	-9.49039	-50.6032	-11.0804	-25.2994	52.1284	27.1832	26.8858	2
ExomeCapture.DAS5.001396	-35.3086	-21.1474	-15.4423	-10.1065	0.352553	17.9531	2.19775	2
ExomeCapture.DAS5.001399	-21.7529	-104.074	50.5271	22.8215	47.4415	23.2857	-35.4845	2
ExomeCapture.DAS5.001415	23.6589	-44.7113	-13.4412	7.70842	-23.2543	67.2849	-21.0601	2
ExomeCapture.DAS5.001433	-27.0293	-36.7588	-15.4131	-13.3156	15.012	17.7254	15.1609	2
ExomeCapture.DAS5.001436	-12.3305	-37.3158	-34.9808	20.5824	-1.369	-19.4347	1.86305	2
ExomeCapture.DAS5.001453	-40.3317	-4.62002	-42.6611	-18.2574	-1.24623	-18.406	48.9516	2
ExomeCapture.DAS5.001458	-114.762	12.1537	9.60347	62.6247	-6.4799	-10.8952	8.36777	5
ExomeCapture.DAS5.001463	-2.49645	-44.9104	-29.445	-49.254	31.4215	27.4297	35.2718	2
ExomeCapture.DAS5.001470	-51.6721	-50.4849	13.6233	-28.0926	44.6604	-14.0953	62.5101	2
ExomeCapture.DAS5.001471	8.32126	-83.4715	23.5441	-10.7983	22.135	12.8116	4.56437	2
ExomeCapture.DAS5.001488	1.48061	-29.5018	-47.6946	-14.8589	21.1977	24.4825	19.301	2
ExomeCapture.DAS5.001490	-4.90137	19.1889	0.0838349	-36.2419	28.1125	46.316	130.775	2
ExomeCapture.DAS5.001491	2.01218	-26.771	-21.675	-51.4769	1.12292	45.878	19.117	2
ExomeCapture.DAS5.001493	18.6383	-36.0095	-21.4326	9.32494	-19.5651	59.928	-19.6396	2
ExomeCapture.DAS5.001495	8.97495	18.1749	0.295769	-5.14023	33.2287	56.4063	147.608	2
ExomeCapture.DAS5.001496	-2.725	-29.461	-39.1676	-33.8816	24.845	42.0412	3.01745	2
ExomeCapture.DAS5.001503	9.28358	-23.4639	-18.5472	-18.7082	-17.9099	30.5935	-4.72454	2
ExomeCapture.DAS5.001508	14.6103	-21.1982	-49.2421	-34.7894	4.86178	23.9089	-16.1355	2
ExomeCapture.DAS5.001521	-171.474	67.8398	12.7218	17.798	-8.73009	0.49127	35.0636	5
ExomeCapture.DAS5.001524	-156.073	46.5727	-12.6564	-37.6121	7.5249	9.47523	82.063	5
ExomeCapture.DAS5.001540	-130.53	39.6488	5.42119	99.7884	4.77509	-9.8761	17.4141	5
ExomeCapture.DAS5.001544	30.8347	-28.6528	-49.0694	3.49737	-13.7236	-2.46359	14.0242	4
ExomeCapture.DAS5.001548	7.96246	-21.9828	-13.1764	-24.2003	30.7121	32.3338	107.262	2
ExomeCapture.DAS5.001550	-158.881	52.5053	-8.7979	-32.6677	8.28786	8.67255	88.6356	5
ExomeCapture.DAS5.001551	-19.0141	19.1644	8.01756	-51.3496	26.9462	58.1903	116.128	2
ExomeCapture.DAS5.001553	-11.5613	-37.1711	-28.0406	0.568891	-18.2755	-25.4635	40.1711	2
ExomeCapture.DAS5.001559	17.0317	-53.7972	-6.11492	-44.5165	-3.05958	50.7207	19.4093	2
ExomeCapture.DAS5.001564	-46.9504	-18.1977	-46.5793	72.2884	-4.42183	-11.7965	-20.9942	2
ExomeCapture.DAS5.001572	-26.2535	-41.5172	-32.4524	-14.8206	33.1312	5.70483	69.4487	2
ExomeCapture.DAS5.001577	-157.33	62.8295	19.7992	108.92	-2.88165	34.7412	3.86478	5
ExomeCapture.DAS5.001582	-38.2068	-28.8367	-24.1249	9.61562	2.07795	-16.7743	53.5099	2
ExomeCapture.DAS5.001609	6.68237	-54.5786	-20.3607	32.5479	1.48507	82.0816	-22.6582	2
ExomeCapture.DAS5.001610	20.3203	-14.9663	-26.1629	-36.2108	2.38015	28.8271	24.7083	2
ExomeCapture.DAS5.001612	-0.181982	-49.5172	-11.4359	-11.7515	-18.9457	0.855429	29.6304	2
ExomeCapture.DAS5.001641	-15.1793	-92.4481	29.5509	21.9469	36.0188	13.9325	-29.6819	2
ExomeCapture.DAS5.001657	-207.462	93.7778	36.5499	-89.5772	-40.1605	-17.2062	19.0981	1
ExomeCapture.DAS5.001666	-142.878	72.8177	14.9786	107.235	4.78939	26.1172	22.3118	5
ExomeCapture.DAS5.001672	31.5668	-8.38077	-9.59415	-41.4521	-7.24886	27.0233	11.9399	2
ExomeCapture.DAS5.001690	-147.501	50.5616	-12.0711	-29.9632	6.80268	17.5461	79.9242	5
ExomeCapture.DAS5.001696	-176.743	73.72	5.59342	-152.102	-42.6075	48.3391	-99.4195	1
ExomeCapture.DAS5.001708	30.9442	-27.6382	-48.4038	2.98847	-10.907	-2.54029	17.4278	4
ExomeCapture.DAS5.001730	4.25354	-41.1458	-37.8362	-53.3672	56.2461	33.084	49.4448	2
ExomeCapture.DAS5.001731	0.079629	-65.8058	12.055	33.597	-35.1155	36.83	-15.9225	2
ExomeCapture.DAS5.001733	10.903	-18.9808	-43.0989	5.98635	-5.68592	-4.12585	11.4473	2
ExomeCapture.DAS5.001740	-13.5349	-26.3964	-55.4963	-21.3569	26.3874	14.462	33.616	2
ExomeCapture.DAS5.001752	-26.2982	6.55325	-18.559	-60.0247	27.6791	39.4423	74.7066	2
ExomeCapture.DAS5.001755	-19.9677	-45.1611	-9.7843	-29.1549	-27.4993	46.4381	-25.8479	2
ExomeCapture.DAS5.001756	19.8582	-31.8433	-24.4835	-13.9055	-15.0301	57.8634	-17.815	2
ExomeCapture.DAS5.001767	0.214715	-55.6424	-22.0961	-26.0649	38.3609	21.4809	22.0187	2
ExomeCapture.DAS5.001790	-45.9346	-30.3883	-16.372	-11.7532	-37.5885	-42.3471	74.1545	2
ExomeCapture.DAS5.001791	3.40423	-36.3341	-39.2439	9.21683	-4.52763	19.7498	-5.57265	2
ExomeCapture.DAS5.001797	-2.82421	-27.3867	-44.1186	18.6005	2.56118	-13.5315	-12.1043	4
ExomeCapture.DAS5.001803	-163.277	51.8324	-3.55058	-30.334	6.49538	6.35729	77.2983	5
ExomeCapture.DAS5.001809	-11.0507	-114.669	69.9647	7.40527	-40.3964	32.0211	-3.95304	2
ExomeCapture.DAS5.001829	-54.4733	-7.09413	-37.3373	-22.5522	25.0302	7.10753	55.6034	2
ExomeCapture.DAS5.001830	-26.3906	-40.8771	-33.7212	-14.4418	31.7505	5.5025	71.0368	2
ExomeCapture.DAS5.001842	1.10705	-28.7008	-54.318	-24.3067	28.5606	10.4516	7.00877	2
ExomeCapture.DAS5.001843	42.9418	-4.03327	-15.7911	5.77607	8.59425	52.3497	4.49165	2
ExomeCapture.DAS5.001845	-23.8175	-133.879	102.459	31.5379	82.4469	14.8495	-70.0424	2
ExomeCapture.DAS5.001847	-142.423	50.8957	5.18377	51.8419	-1.56203	11.7403	20.4631	5
ExomeCapture.DAS5.001850	37.1708	8.20425	-0.667769	-32.6362	-35.5805	42.0956	-18.4335	2
ExomeCapture.DAS5.001859	-32.0873	-38.2531	-31.5257	-15.2362	1.41614	3.99269	23.9277	2
ExomeCapture.DAS5.001866	-19.6108	-81.3838	38.9915	-22.1009	67.1561	-30.311	32.0007	2
ExomeCapture.DAS5.001872	-171.365	68.7485	4.56138	-144.17	-39.0667	45.6268	-92.5123	1
ExomeCapture.DAS5.001895	-59.5913	23.2681	-28.7772	-64.5954	-19.7596	16.4399	-24.3398	2
ExomeCapture.DAS5.001910	-43.7685	-38.7948	2.7874	-33.7726	-46.4721	-2.55721	28.1249	2
ExomeCapture.DAS5.001916	-172.213	67.7837	12.6387	17.6094	-8.85156	0.325129	34.9582	5
ExomeCapture.DAS5.001924	2.21336	-90.2266	51.5568	23.1839	-54.2011	57.8429	1.2894	2
ExomeCapture.DAS5.001932	-85.0065	-98.9086	139.792	-22.5168	18.6738	-60.3735	21.7833	3
ExomeCapture.DAS5.001935	-16.2854	-78.5079	14.8881	62.5327	-3.27253	55.3863	-53.5196	2
ExomeCapture.DAS5.001950	-26.0726	-17.9213	-58.3562	49.3307	5.6303	-42.2762	-11.1189	4
ExomeCapture.DAS5.001955	7.30787	-39.8618	-47.2694	-27.0862	30.2571	15.1748	24.2363	2
ExomeCapture.DAS5.001984	-158.559	70.4256	8.65744	69.5097	-2.9947	22.0354	24.2997	5
ExomeCapture.DAS5.002004	-38.7227	-29.1014	-25.6627	-34.8424	54.0866	15.328	54.8749	2
ExomeCapture.DAS5.002014	-6.22022	-74.3991	-13.2674	5.48363	3.4235	59.8144	-22.8044	2
ExomeCapture.DAS5.002017	12.7691	-33.6167	-54.2747	-32.4213	41.6353	11.5225	18.3673	2
ExomeCapture.DAS5.002049	-12.6003	-98.8203	38.6945	57.8576	-35.4468	65.579	-37.3422	2
ExomeCapture.DAS5.002061	69.4298	31.4984	1.6852	17.3679	0.711828	53.6493	3.69834	6
ExomeCapture.DAS5.002071	-5.65293	-31.1	-48.8095	-0.195236	16.7724	29.2016	16.383	2
ExomeCapture.DAS5.002073	38.4477	-14.6342	-62.0074	-0.692212	-0.341298	-25.8423	-20.012	4
ExomeCapture.DAS5.002075	-0.249365	-35.8174	-30.0225	1.96219	-19.5521	13.6985	-12.3945	2
ExomeCapture.DAS5.002087	-31.449	-25.3821	-31.8149	-5.11367	-9.42682	36.3344	26.5822	2
ExomeCapture.DAS5.002090	-1.33786	-32.0107	-63.4762	9.94106	-12.3651	-45.5515	29.4504	4
ExomeCapture.DAS5.002099	29.8136	-25.2184	-42.8621	7.29977	-52.0716	-54.1909	18.7336	4
ExomeCapture.DAS5.002104	7.3719	-87.1199	25.0899	41.9737	-30.797	90.4595	-23.0665	2
ExomeCapture.DAS5.002111	10.4901	-31.8957	-51.2766	5.4215	-6.57093	1.8645	-18.6359	2
ExomeCapture.DAS5.002114	7.90605	-44.8037	-50.9703	24.8577	-18.2124	-12.8208	-3.82839	4
ExomeCapture.DAS5.002121	-6.86617	-36.1383	-64.8325	18.0849	27.6867	-33.38	9.3426	4
ExomeCapture.DAS5.002142	-10.8777	-21.4491	-45.7154	16.2832	-21.1172	-24.8094	13.6048	4
ExomeCapture.DAS5.002144	10.6057	-43.1563	-57.2447	27.1406	-12.6646	-17.0242	-5.66536	4
ExomeCapture.DAS5.002153	-2.48286	-38.0909	-43.0914	3.65592	-2.30849	10.1642	-2.11034	2
ExomeCapture.DAS5.002157	18.6367	-26.9148	-36.1829	-14.5666	-12.9208	18.0426	-15.4554	2
ExomeCapture.DAS5.002165	12.9115	-39.9791	-23.8472	11.5323	-18.7283	39.5033	-2.20607	2
ExomeCapture.DAS5.002166	-11.2087	-34.587	-37.625	-55.2812	21.131	27.6707	-11.2476	2
ExomeCapture.DAS5.002171	-4.49561	-68.0532	-24.4857	31.5944	-12.7688	63.2281	-46.6652	2
ExomeCapture.DAS5.002173	17.1448	-1.6116	-32.7188	-74.5926	7.88376	25.3523	-22.6154	2
ExomeCapture.DAS5.002174	4.53984	-68.8489	-0.150215	11.1542	2.5807	42.24	1.02296	2
ExomeCapture.DAS5.002176	-3.2988	-44.3329	-42.4766	-7.20708	19.8103	10.0723	-8.54564	2
ExomeCapture.DAS5.002178	-4.78909	-55.7563	-28.3519	-3.75367	22.2204	44.2979	-6.74612	2
ExomeCapture.DAS5.002180	1.10559	-67.3651	-18.305	5.92952	20.6278	45.7482	-17.633	2
ExomeCapture.DAS5.002192	17.8249	-40.1644	-46.7908	-22.9254	17.4503	8.93405	10.173	2
ExomeCapture.DAS5.002218	-0.561137	-76.7025	15.5048	-59.489	34.2485	37.4168	36.587	2
ExomeCapture.DAS5.002228	33.6003	26.1808	-17.5446	-41.0119	-51.7528	-2.42343	-19.6459	4
ExomeCapture.DAS5.002230	4.06048	-42.2169	-37.6229	-54.2933	57.4265	32.5017	50.4116	2
ExomeCapture.DAS5.002236	-41.9603	-238.528	311.863	-26.6936	171.845	-72.5616	-73.5722	7
ExomeCapture.DAS5.002237	-11.931	-18.2132	-42.6589	-40.8978	27.4354	35.8367	5.069	2
ExomeCapture.DAS5.002249	-53.4114	-244.725	333.467	-24.999	249.611	-109.132	-77.1553	7
ExomeCapture.DAS5.002255	6.41821	-69.9098	-7.1376	-25.7968	-6.10736	15.9622	22.4543	2
ExomeCapture.DAS5.002261	21.5546	-23.4142	-60.7228	8.91573	-18.9343	-22.1771	-19.2684	4
ExomeCapture.DAS5.002263	8.40084	-32.0021	-56.4826	16.5624	-11.4106	-23.7948	-2.36583	4
ExomeCapture.DAS5.002266	-4.66018	-60.3187	-42.8125	-28.1922	65.355	-18.9223	41.5747	2
ExomeCapture.DAS5.002267	-0.840996	-107.489	46.7591	3.64415	83.9332	-11.9405	-35.495	2
ExomeCapture.DAS5.002269	52.3267	-2.73357	-28.0275	9.02777	-45.3411	-12.1837	0.376102	4
ExomeCapture.DAS5.002283	16.02	-42.4962	-76.4365	9.33566	-3.1665	-44.6511	24.2211	4
ExomeCapture.DAS5.002295	-10.1274	-75.8881	59.4142	-32.2802	52.2707	-36.9329	4.61318	2
ExomeCapture.DAS5.002299	31.1415	-6.97994	-28.9969	-1.24752	-23.3692	0.546009	-0.492007	4
ExomeCapture.DAS5.002308	27.4487	-28.3727	-57.3152	-2.52291	-1.61417	-16.3912	-15.3538	4
ExomeCapture.DAS5.002311	22.945	5.35287	1.50593	-1.2115	16.9121	35.3004	142.451	2
ExomeCapture.DAS5.002317	15.2939	-37.073	-41.6419	11.0456	1.88781	50.4141	-12.2699	2
ExomeCapture.DAS5.002330	54.5713	-16.343	-48.6302	10.7005	-46.6483	-27.4831	-7.26556	4
ExomeCapture.DAS5.002332	72.8511	14.5497	-8.02812	-3.17591	-50.7663	9.54212	-2.95278	4
ExomeCapture.DAS5.002342	24.7662	-21.72	-66.5716	-2.89696	12.425	-15.6656	-6.8442	4
ExomeCapture.DAS5.002350	-97.4412	37.7943	0.761332	77.0258	3.19237	6.29257	10.016	5
ExomeCapture.DAS5.002351	14.5736	-47.3198	-29.4269	8.61059	-13.6059	33.0551	-20.444	2
ExomeCapture.DAS5.002352	-60.5108	-10.8078	-40.6997	73.6939	5.20614	-22.5103	-7.71962	5
ExomeCapture.DAS5.002359	44.4626	-12.7314	-51.6771	13.1815	-30.6367	-19.8867	-6.36331	4
ExomeCapture.DAS5.002362	49.0688	-13.4455	-14.4531	15.0137	-15.279	53.2842	-20.6982	2
ExomeCapture.DAS5.002368	25.1842	-16.9346	-17.9787	-19.7646	31.5508	40.1098	12.2814	2
ExomeCapture.DAS5.002370	14.2814	-60.6174	-13.872	-5.06789	-18.965	38.3824	-16.7763	2
ExomeCapture.DAS5.002385	12.3754	-26.9861	-69.4726	-8.75919	32.0674	-17.6955	0.663176	4
ExomeCapture.DAS5.002409	4.90421	-43.4014	-41.2676	12.7461	7.12114	-29.3139	-9.10736	4
ExomeCapture.DAS5.002411	-62.4878	-11.5316	-34.2509	-41.4089	33.447	12.3056	57.0844	2
ExomeCapture.DAS5.002416	1.53864	8.69538	-35.934	47.0841	-4.34	-19.2301	47.2529	4
ExomeCapture.DAS5.002419	-125.704	46.1061	-12.5871	104.197	10.0198	0.706105	-0.479193	5
ExomeCapture.DAS5.002431	6.47809	-51.3218	-58.7974	9.79168	-0.300414	-47.4896	22.7786	4
ExomeCapture.DAS5.002443	-19.3617	-50.8102	-35.7691	-29.5368	52.6297	8.37396	31.673	2
ExomeCapture.DAS5.002447	18.4735	-53.6914	-8.71019	29.5077	-23.1893	57.8524	-27.971	2
ExomeCapture.DAS5.002453	83.2292	22.2004	7.93789	-0.92876	-18.0497	86.312	-14.7898	6
ExomeCapture.DAS5.002463	-5.32684	-97.9225	86.7509	4.08402	-97.4597	39.288	18.1907	3
ExomeCapture.DAS5.002464	-171.557	58.6625	-3.40504	-22.2129	5.36986	10.09	94.8826	5
ExomeCapture.DAS5.002467	-62.9178	-85.9742	48.4319	-24.995	-21.1566	-61.4525	110.561	3
ExomeCapture.DAS5.002476	-9.32068	-59.2535	-21.0169	-41.2757	67.2198	19.4442	48.2912	2
ExomeCapture.DAS5.002477	6.45012	-51.2129	-40.983	-2.52259	-0.493544	10.8564	7.74401	2
ExomeCapture.DAS5.002482	-15.9368	-53.0506	-18.7374	-34.3441	39.9507	17.1295	43.7293	2
ExomeCapture.DAS5.002487	-8.70219	-80.4138	7.45273	-35.2197	29.7459	13.6617	32.6514	2
ExomeCapture.DAS5.002492	-57.3865	12.6336	-19.2546	68.9626	9.84675	29.9753	0.397594	5
ExomeCapture.DAS5.002494	5.32559	-56.7812	-31.5204	29.9787	-36.5606	-68.9664	21.7953	4
ExomeCapture.DAS5.002505	-30.6634	33.7234	-5.05086	-43.8856	-53.9425	19.387	-28.0848	2
ExomeCapture.DAS5.002546	-17.4838	-79.4802	-18.0128	22.8799	-10.1568	-0.036007	11.8075	2
ExomeCapture.DAS5.002549	-22.7877	-45.3212	-33.819	-12.9806	7.4212	-8.63763	42.9243	2
ExomeCapture.DAS5.002550	6.27827	-42.4555	-47.29	-4.78419	7.3804	-3.0747	10.9814	2
ExomeCapture.DAS5.002553	11.977	-45.7078	-57.0628	1.71358	4.44192	-6.93786	-1.4879	2
ExomeCapture.DAS5.002555	5.23203	-62.7256	-26.5608	4.96704	30.1972	60.7904	-26.4068	2
ExomeCapture.DAS5.002563	-28.5389	3.11673	-19.0094	-54.7093	-24.3035	48.6132	-49.3653	2
ExomeCapture.DAS5.002565	4.69545	-53.5854	-18.9969	14.9162	22.2804	60.1132	-17.7893	2
ExomeCapture.DAS5.002566	5.69964	-37.483	-43.7846	-23.6603	25.8906	15.4074	12.9706	2
ExomeCapture.DAS5.002567	-6.42198	-26.7073	-23.7235	-36.6117	-7.88471	50.5805	-19.2535	2
ExomeCapture.DAS5.002568	-9.77293	-80.3523	16.2806	11.7477	-4.5757	36.1288	-14.6189	2
ExomeCapture.DAS5.002570	10.9821	-37.3139	-40.5657	1.99678	6.1835	15.303	4.05634	2
ExomeCapture.DAS5.002577	48.6496	3.62345	-19.765	-15.4245	62.1064	69.9928	80.0711	2
ExomeCapture.DAS5.002584	-1.35317	-75.9184	38.8009	-30.8677	53.0914	9.07672	-10.5639	2
ExomeCapture.DAS5.002590	6.49547	-45.6384	-36.3898	-34.1405	25.6871	20.7282	14.848	2
ExomeCapture.DAS5.002594	19.9383	-28.738	-43.5538	16.2858	5.36316	33.2969	-2.78929	2
ExomeCapture.DAS5.002605	3.07932	-34.0407	-55.2639	21.0126	0.217517	-11.9542	-2.6169	4
ExomeCapture.DAS5.002640	-13.3347	-47.8515	-37.4295	16.4431	-27.5874	-58.4057	50.4612	4
ExomeCapture.DAS5.002641	-213.888	94.8202	40.5119	-184.661	-43.5829	33.9582	-82.3355	1
ExomeCapture.DAS5.002642	30.1696	-26.1534	-73.6604	11.3942	-18.9397	-51.3205	-2.95086	4
ExomeCapture.DAS5.002644	9.05213	-32.0194	-35.5647	-38.1913	49.2272	38.0282	21.157	2
ExomeCapture.DAS5.002649	-17.9452	-20.66	-22.5547	28.1704	14.8882	-1.67247	12.5857	2
ExomeCapture.DAS5.002652	-27.6945	-29.1233	-32.9864	-0.797878	19.5342	-11.7735	35.4942	2
ExomeCapture.DAS5.002663	38.6273	-22.2185	-71.0603	17.768	-34.9685	-46.4261	-12.5287	4
ExomeCapture.DAS5.002687	-14.4986	-27.9226	-72.3528	-6.55901	22.7507	-27.1545	45.8897	2
ExomeCapture.DAS5.002700	-13.9124	-36.9116	42.8947	-23.7018	-31.3849	25.5533	13.4767	2
ExomeCapture.DAS5.002705	-3.30801	-34.6827	-33.3334	-40.7202	34.1997	45.5559	27.5546	2
ExomeCapture.DAS5.002708	10.6222	-48.8624	-30.1334	0.843747	8.19414	58.8177	-5.89395	2
ExomeCapture.DAS5.002752	42.895	-24.2259	-58.1344	2.1568	-16.7778	-26.868	-11.7871	4
ExomeCapture.DAS5.002766	12.2014	22.0805	-13.3694	-4.80951	-19.9903	12.0508	29.592	2
ExomeCapture.DAS5.002775	-5.34329	-65.2987	3.07138	2.7954	-16.595	26.6838	26.9661	2
ExomeCapture.DAS5.002781	46.9252	0.0650097	-5.53098	2.47478	-45.2315	2.11841	-3.73169	4
ExomeCapture.DAS5.002811	-192.164	81.4338	24.2048	-95.9959	-26.8317	-19.5724	16.8216	1
ExomeCapture.DAS5.002819	-175.725	69.8784	-0.488094	-44.5839	-1.05629	0.304553	72.2489	5
ExomeCapture.DAS5.002832	4.19448	-47.6794	-67.9674	13.4013	3.94143	-45.4256	14.9367	4
ExomeCapture.DAS5.002833	1.94321	-51.426	-22.0255	5.77665	-30.5351	-23.7625	27.3876	2
ExomeCapture.DAS5.002852	4.04704	-40.6895	-23.7005	-19.7728	-13.6279	41.2896	-17.3982	2
ExomeCapture.DAS5.002857	11.8446	-18.4006	-34.2941	-15.4018	-8.14052	11.4544	-8.35726	2
ExomeCapture.DAS5.002860	46.0991	-29.0766	-50.8971	3.4484	-37.6907	-18.8294	-13.5696	4
ExomeCapture.DAS5.002861	32.8497	-10.3351	-31.6263	8.98177	-49.526	-31.4647	12.3047	4
ExomeCapture.DAS5.002862	36.9435	-31.0901	-61.8415	8.59164	-32.9035	-38.0001	1.7448	4
ExomeCapture.DAS5.002863	55.7342	-14.8449	-36.9215	5.06761	-46.8432	-14.2199	-9.27131	4
ExomeCapture.DAS5.002864	72.0026	7.32084	-23.9258	0.976616	-55.662	-3.13042	-1.12231	4
ExomeCapture.DAS5.002868	-1.30917	-33.4706	-72.1988	18.0207	15.6052	-23.6405	19.6815	4
ExomeCapture.DAS5.002869	7.24668	-40.6306	-66.6003	9.06753	2.88073	-25.9142	17.0406	4
ExomeCapture.DAS5.002870	14.7097	-57.5339	-9.05429	25.7051	-32.6589	85.0975	-30.0081	2
ExomeCapture.DAS5.002871	-10.6367	-13.7229	-19.9023	46.9162	1.56525	15.5647	19.9576	2
ExomeCapture.DAS5.002876	45.4489	-18.7148	-42.3359	6.8627	-31.722	-16.3078	-5.23919	4
ExomeCapture.DAS5.002877	32.5391	-30.6216	-67.6536	8.19043	-37.3986	-36.0065	-8.43133	4
ExomeCapture.DAS5.002878	32.0833	-29.8626	-62.6989	15.0266	-36.6557	-40.4291	-8.18187	4
ExomeCapture.DAS5.002888	29.3491	-24.8686	-73.366	18.8662	-2.50941	-43.5048	-18.8449	4
ExomeCapture.DAS5.002899	40.6469	-21.4064	-81.3379	14.5315	-16.4494	-60.0371	-16.824	4
ExomeCapture.DAS5.002909	2.08988	-35.6673	-34.3215	-47.0074	50.6483	36.4363	31.5663	2
ExomeCapture.DAS5.002920	-62.1	10.9857	15.5339	52.2547	16.7675	36.305	42.5995	5
ExomeCapture.DAS5.002943	28.2449	-27.493	-78.6312	31.7752	-27.4566	-59.5416	-6.56376	4
ExomeCapture.DAS5.002944	-35.5129	7.13187	-25.7657	45.2734	-21.9557	4.89012	-18.4017	2
ExomeCapture.DAS5.002945	4.95334	-28.6024	-56.1537	2.2219	-9.12873	-17.9955	-13.0412	4
ExomeCapture.DAS5.002946	10.6598	-28.4185	-66.2122	22.7714	-10.2876	-33.3295	-10.9163	4
ExomeCapture.DAS5.002959	-163.465	73.9834	10.7744	75.0799	-2.32218	12.7817	29.0126	5
ExomeCapture.DAS5.002965	8.09033	-59.351	-33.4247	40.489	-13.7962	26.8442	-35.7927	2
ExomeCapture.DAS5.002968	4.25853	-30.8825	-62.1261	8.58796	-2.76079	-16.9081	-2.9351	4
ExomeCapture.DAS5.002970	-94.3198	-37.6105	65.0524	27.2115	-28.863	-49.0047	32.8055	5
ExomeCapture.DAS5.002981	11.1942	-52.7633	-42.6242	13.3799	5.73658	45.0685	-3.18855	2
ExomeCapture.DAS5.002992	59.9463	-1.27823	-19.9702	-5.34995	-29.1838	9.11438	-5.95379	4
ExomeCapture.DAS5.002997	-54.3754	-9.77007	-41.5818	66.4408	13.5465	-28.5896	-9.25259	5
ExomeCapture.DAS5.002998	41.4195	-60.9556	90.3563	-8.65553	17.2363	-15.0348	-23.2189	2
ExomeCapture.DAS5.003019	-20.6982	-36.6083	-25.781	29.4879	9.67422	-34.0982	-12.8134	4
ExomeCapture.DAS5.003024	6.59942	-23.8375	-14.638	-37.9617	45.5572	26.2726	98.7837	2
ExomeCapture.DAS5.003026	-112.617	42.219	11.8256	78.2632	-2.67906	3.25223	0.99514	5
ExomeCapture.DAS5.003033	-43.2061	-233.173	288.209	-15.9408	178.052	-77.6061	-62.2355	7
ExomeCapture.DAS5.003046	54.7381	25.6367	-5.20789	-10.5077	61.5692	63.4244	134.236	2
ExomeCapture.DAS5.003047	-19.806	-47.7328	-21.3119	10.818	-51.3585	-48.5478	57.8708	4
ExomeCapture.DAS5.003050	13.4292	-31.4408	-60.5704	-3.55256	-3.30451	-5.33871	-12.1714	4
ExomeCapture.DAS5.003063	7.00328	-87.0541	43.4004	3.46281	-1.7747	-14.8978	-3.4728	2
ExomeCapture.DAS5.003070	18.2365	4.44695	26.1152	-27.2033	34.9508	25.5241	-33.6286	2
ExomeCapture.DAS5.003074	54.2171	13.4804	-24.5434	-4.80804	9.6542	48.6593	-2.09236	2
ExomeCapture.DAS5.003075	11.3344	-31.5046	-67.0029	22.538	-3.49621	-26.9474	-13.1142	4
ExomeCapture.DAS5.003084	-5.02593	3.70186	1.85192	-41.0466	-23.0122	23.3764	-22.5762	2
ExomeCapture.DAS5.003109	-15.2774	25.4023	-15.0754	-34.3546	35.253	39.0131	101.948	2
ExomeCapture.DAS5.003116	39.3573	-22.9423	-73.385	16.2091	-33.3276	-51.9758	-9.36092	4
ExomeCapture.DAS5.003119	-205.638	97.0104	18.6106	-168.45	-58.3572	35.4697	-88.313	1
ExomeCapture.DAS5.003120	-9.93123	-26.4948	-22.0079	-40.6082	50.6762	33.2466	18.9308	2
ExomeCapture.DAS5.003123	9.26477	-36.1669	-39.6556	-46.1496	30.2513	34.9587	11.8938	2
ExomeCapture.DAS5.003128	18.6641	-16.2553	-47.6519	3.11657	-7.07995	-7.33557	-17.3204	4
ExomeCapture.DAS5.003131	0.204322	-24.7254	-45.672	-10.4987	32.7573	16.9171	24.9419	2
ExomeCapture.DAS5.003134	-2.3877	-112.855	78.1017	-11.2302	-84.982	19.2508	36.5044	3
ExomeCapture.DAS5.003140	25.8387	-27.2627	-67.5934	10.54	-23.5748	-42.3853	-0.278873	4
ExomeCapture.DAS5.003149	78.4397	11.6332	-1.12161	3.44541	-24.8834	61.9644	-19.951	6
ExomeCapture.DAS5.003162	22.1523	-29.4911	-74.7382	21.5144	-26.1864	-57.531	-7.03776	4
ExomeCapture.DAS5.003163	25.05	-26.3305	-67.5237	17.5058	-19.347	-48.1262	-9.49687	4
ExomeCapture.DAS5.003164	27.2868	-34.9885	-85.5968	16.2938	-7.95017	-53.9264	-10.7774	4
ExomeCapture.DAS5.003166	30.7967	-28.3104	-65.4479	6.64287	-20.6428	-38.1545	5.18722	4
ExomeCapture.DAS5.003170	-74.3189	34.0592	-5.2476	51.6288	-12.7251	-4.0352	0.397425	5
ExomeCapture.DAS5.003172	-11.9893	-33.2675	-61.2567	28.6637	3.52674	-29.6722	-6.92081	4
ExomeCapture.DAS5.003174	35.2489	-32.7971	-73.3106	9.57991	-30.5647	-51.3904	-15.6689	4
ExomeCapture.DAS5.003175	39.7839	-31.0415	-73.1473	20.9345	-34.9916	-51.0335	-18.386	4
ExomeCapture.DAS5.003176	5.71122	-62.6504	-11.315	21.702	-31.1559	35.3086	-16.3426	2
ExomeCapture.DAS5.003183	28.9196	-30.8286	-71.2974	7.12657	-21.3343	-40.4591	3.94077	4
ExomeCapture.DAS5.003191	23.686	-34.628	-77.7234	13.4495	-15.1781	-50.3233	-8.315	4
ExomeCapture.DAS5.003195	32.5924	-33.3796	-73.2744	13.3198	-33.6549	-58.8394	-1.63011	4
ExomeCapture.DAS5.003204	39.0635	-24.2287	-45.3023	11.7006	-41.4109	-46.7982	4.70903	4
ExomeCapture.DAS5.003205	11.9196	-32.2304	-51.2235	21.1695	-22.9228	-16.0856	-12.1574	4
ExomeCapture.DAS5.003208	25.4571	-21.0824	-68.2689	9.98101	-17.8434	-52.2269	-3.10203	4
ExomeCapture.DAS5.003222	-21.29	8.06808	-29.0406	51.6616	7.92053	-16.6965	39.3902	4
ExomeCapture.DAS5.003227	-49.2832	-3.67457	-47.6113	-7.5299	23.8839	19.0618	56.6778	2
ExomeCapture.DAS5.003231	-2.71908	-34.5503	-34.2967	-59.7755	66.5287	36.7965	34.6062	2
ExomeCapture.DAS5.003232	0.468905	-33.9693	-53.386	-42.3177	53.0996	23.7336	22.3771	2
ExomeCapture.DAS5.003234	9.86187	-27.2715	-43.0732	-41.4392	34.1637	48.3365	12.7513	2
ExomeCapture.DAS5.003243	-32.9276	-4.56875	-15.695	35.668	-12.1779	35.6006	-12.0234	2
ExomeCapture.DAS5.003244	-42.3817	-0.766259	-43.6415	38.5039	-19.3728	-36.6613	0.653583	4
ExomeCapture.DAS5.003245	-174.4	90.4508	59.2197	169.075	11.5682	46.365	31.6531	5
ExomeCapture.DAS5.003248	7.09918	-47.7526	-42.737	9.77197	-29.8841	-55.6096	28.6238	4
ExomeCapture.DAS5.003257	18.7533	-29.2193	-65.1992	-4.11973	10.1127	-15.3803	-6.90636	4
ExomeCapture.DAS5.003279	-180.245	76.4182	11.6749	64.8781	-9.27505	4.05412	28.8565	5
ExomeCapture.DAS5.003283	-152.445	64.2537	11.563	94.7213	-1.39709	0.84632	24.4872	5
ExomeCapture.DAS5.003288	-139.793	26.0329	32.9475	112.603	5.21899	40.4434	-20.3463	5
ExomeCapture.DAS5.003296	-5.82099	-63.5006	-0.0705534	-8.55762	14.846	23.844	-0.449963	2
ExomeCapture.DAS5.003299	-32.8096	-29.6442	-27.6968	-47.4703	2.77321	15.8126	13.6745	2
ExomeCapture.DAS5.003308	-87.728	20.4857	-30.1185	95.2507	13.8102	-39.3984	-16.5614	5
ExomeCapture.DAS5.003316	-12.485	-43.7529	-17.1864	-7.53269	-4.29146	8.00734	37.8069	2
ExomeCapture.DAS5.003318	-1.78412	-38.0565	-49.4436	0.188851	17.6743	33.8564	9.0357	2
ExomeCapture.DAS5.003319	-0.556034	-34.5554	-57.5067	0.220823	21.2523	16.1844	15.2359	2
ExomeCapture.DAS5.003320	-2.63868	-33.1422	-59.6017	0.244798	20.147	14.8885	16.097	2
ExomeCapture.DAS5.003327	-70.5945	-15.023	-11.2231	-13.6332	5.36984	-7.79726	69.9866	2
ExomeCapture.DAS5.003328	-11.9415	-34.0955	-48.2767	-38.9916	42.6261	37.2556	20.2448	2
ExomeCapture.DAS5.003329	-11.1248	-39.5579	-49.0986	-37.3871	42.7727	38.8001	22.8058	2
ExomeCapture.DAS5.003338	-25.0694	-65.7025	6.40252	-27.7538	-5.08884	-13.665	54.6306	2
ExomeCapture.DAS5.003342	2.83191	-51.0596	-42.5851	32.8382	-35.523	-59.4275	14.5939	4
ExomeCapture.DAS5.003343	3.87404	-50.6005	-48.0894	34.3194	-22.8765	-62.5149	5.95249	4
ExomeCapture.DAS5.003346	65.1198	4.33515	-17.7666	4.8191	-54.7757	3.64861	-6.12989	4
ExomeCapture.DAS5.003357	-6.30577	33.6474	-0.120319	-17.8648	-18.5599	37.9115	32.452	2
ExomeCapture.DAS5.003360	-53.3891	-44.0101	53.3243	-34.2595	-107.232	-48.5375	99.71	3
ExomeCapture.DAS5.003370	-4.83972	-98.6159	106.428	-17.3543	-173.789	-101.264	118.686	3
ExomeCapture.DAS5.003387	2.29037	-30.5721	-32.4602	-28.85	20.8672	53.4627	4.44202	2
ExomeCapture.DAS5.003388	20.8951	-38.3187	-29.8912	12.797	-24.7926	35.53	-20.2422	2
ExomeCapture.DAS5.003393	28.9405	-39.6528	-30.7632	13.0634	-43.3661	13.8006	-10.0145	2
ExomeCapture.DAS5.003394	27.5746	-28.4259	-29.7342	-5.10228	-22.0193	42.1889	-13.5932	2
ExomeCapture.DAS5.003402	-4.07691	-28.0234	-38.5093	-22.8166	7.27844	38.8038	6.81057	2
ExomeCapture.DAS5.003405	-4.22335	-73.2361	31.122	-8.88739	-24.3617	64.1047	9.15431	2
ExomeCapture.DAS5.003410	-10.2882	-13.5843	-39.5792	-31.4719	-1.98191	47.2373	-15.1777	2
ExomeCapture.DAS5.003415	42.8933	10.3657	-15.7023	-2.38105	28.047	27.8017	120.159	2
ExomeCapture.DAS5.003418	29.0514	-14.6169	-36.0383	-10.2102	0.292183	21.4343	-3.50764	2
ExomeCapture.DAS5.003419	37.1117	-13.1662	-24.6685	-12.091	-0.226553	21.6041	-0.619735	2
ExomeCapture.DAS5.003423	17.6222	-12.1999	-41.875	-20.9934	6.73306	13.8128	0.0720377	2
ExomeCapture.DAS5.003428	-35.6732	-43.9517	-2.24726	-8.55469	22.9527	-16.3082	46.5093	2
ExomeCapture.DAS5.003430	-18.9128	-60.6328	-15.3756	-8.68507	12.3661	-28.1973	61.0952	2
ExomeCapture.DAS5.003442	-20.2817	-17.6293	-25.2814	-77.9348	28.6142	40.9617	-12.4879	2
ExomeCapture.DAS5.003447	-18.2433	-28.2042	-50.5046	-31.2409	27.6423	17.5213	8.2713	2
ExomeCapture.DAS5.003455	-196.146	94.9209	17.8758	-95.7257	-42.4171	20.1159	-41.8596	1
ExomeCapture.DAS5.003468	-11.3222	-35.03	-41.5909	-45.9058	33.3993	20.0109	40.4403	2
ExomeCapture.DAS5.003469	-12.4634	-35.2591	-42.0184	-39.0433	27.4698	19.1529	34.1881	2
ExomeCapture.DAS5.003470	-1.29224	-33.0264	-51.3088	-34.6929	30.4835	16.6648	23.2517	2
ExomeCapture.DAS5.003471	6.19059	-32.4062	-29.9328	-21.4785	1.40936	34.8404	25.7786	2
ExomeCapture.DAS5.003477	-3.47598	17.2444	-28.7259	-62.5236	-16.0048	35.6167	-35.7975	2
ExomeCapture.DAS5.003478	4.62647	-37.8087	-23.888	20.0334	-18.2674	26.1669	-28.5501	2
ExomeCapture.DAS5.003480	-13.8139	-58.8952	2.43724	66.8774	-15.5152	76.1396	-49.5662	2
ExomeCapture.DAS5.003484	48.4036	-20.7091	-50.2424	6.88149	-47.6492	-30.2184	-8.40973	4
ExomeCapture.DAS5.003490	28.1767	-57.1124	-2.64684	2.27117	-74.1592	-59.4872	34.1022	4
ExomeCapture.DAS5.003493	48.5771	-11.7607	40.0173	-6.7759	-85.6991	1.5274	50.8633	4
ExomeCapture.DAS5.003494	57.0079	0.431115	-9.21694	13.156	-55.7179	-7.27074	-3.85982	4
ExomeCapture.DAS5.003497	-15.226	-11.2007	-25.009	-69.9966	2.37202	35.7737	-3.96281	2
ExomeCapture.DAS5.003499	-3.90734	-40.6083	-54.0175	-44.1626	38.9532	7.14735	40.5546	2
ExomeCapture.DAS5.003501	-12.0721	-114.81	86.1926	7.09178	-1.26687	10.8916	-10.5431	2
ExomeCapture.DAS5.003502	-47.4427	-15.3482	-38.1081	-11.7144	37.0032	-4.32207	38.6093	2
ExomeCapture.DAS5.003524	-81.9267	-8.06263	6.48753	28.8482	16.6111	0.470832	-0.496374	5
ExomeCapture.DAS5.003553	19.9013	-39.9115	-46.1278	12.5588	-2.74346	12.6372	16.3122	2
ExomeCapture.DAS5.003570	-58.835	-9.22837	-39.8724	65.913	1.74916	-29.5111	-5.45721	5
ExomeCapture.DAS5.003574	58.9716	-17.049	-14.2809	3.62873	-33.5932	38.2836	-21.9498	2
ExomeCapture.DAS5.003577	-69.4713	-61.8218	91.4818	0.444962	-58.8085	-55.278	39.6078	3
ExomeCapture.DAS5.003578	29.8587	-19.7065	-44.4097	5.53885	-1.39752	2.26666	4.94531	4
ExomeCapture.DAS5.003594	-36.4554	-142.676	111.041	81.2155	88.4384	46.5259	-100.35	2
ExomeCapture.DAS5.003599	20.4175	-34.4559	-17.0063	-25.4722	-19.0765	37.5476	-12.1708	2
ExomeCapture.DAS5.003601	-14.2568	-110.348	93.8829	10.4689	-44.7107	23.6925	2.23437	3
ExomeCapture.DAS5.003641	-101.181	21.7573	-17.5297	77.7179	6.52183	-5.4127	-10.8745	5
ExomeCapture.DAS5.003654	-191.279	73.4075	42.8386	140.16	-10.8219	29.0215	-7.96317	5
ExomeCapture.DAS5.003659	-158.987	59.1378	2.49844	62.3845	1.2924	2.45852	10.9148	5
ExomeCapture.DAS5.003660	-162.39	62.5802	4.8551	63.0409	0.3017	0.82658	10.3821	5
ExomeCapture.DAS5.003661	-66.5427	-12.1675	-35.2565	70.2468	-1.85329	-9.91552	-12.8999	5
ExomeCapture.DAS5.003669	-154.641	56.2163	41.3808	116.596	-10.3678	36.0631	-14.4713	5
ExomeCapture.DAS5.003670	-49.8532	-20.81	-39.4437	63.7888	-3.55639	-7.23231	-19.6685	2
ExomeCapture.DAS5.003689	-133.407	24.2856	22.2451	53.4864	-8.37179	1.10576	21.6657	5
ExomeCapture.DAS5.003690	-158.539	51.5278	-4.50514	-43.9874	6.70794	19.4892	77.8948	5
ExomeCapture.DAS5.003697	-21.9275	-58.0005	11.0673	-42.3414	51.6388	18.3417	17.9011	2
ExomeCapture.DAS5.003698	-22.088	-61.7545	18.1989	-46.2658	61.3527	5.66947	20.7295	2
ExomeCapture.DAS5.003704	-20.5995	-83.0459	43.5949	80.6163	10.1258	102.014	-55.6812	2
ExomeCapture.DAS5.003707	-60.0464	6.46874	-37.3271	-43.167	26.3293	35.4905	27.8347	2
ExomeCapture.DAS5.003721	-6.91023	32.3342	-9.08708	-74.618	-35.5228	38.163	-25.0779	2
ExomeCapture.DAS5.003724	37.0441	-56.4223	25.525	-7.40831	-72.214	20.5134	10.533	2
ExomeCapture.DAS5.003725	-4.37404	-20.6629	-54.8919	-31.3722	-5.9368	6.91206	-15.9785	2
ExomeCapture.DAS5.003726	-3.36378	-94.8632	38.8252	-2.91003	23.222	10.1055	-22.9311	2
ExomeCapture.DAS5.003729	39.0301	-18.0398	-36.8047	7.83484	-24.6072	7.70805	-10.6102	4
ExomeCapture.DAS5.003731	6.82623	3.48754	-9.96162	-25.9984	-33.3338	15.7347	-5.61557	2
ExomeCapture.DAS5.003735	-27.7247	-44.121	-6.50878	-14.8962	26.4042	0.0306402	32.4559	2
ExomeCapture.DAS5.003744	-0.43822	-37.4003	-35.8632	-13.0355	20.9425	24.3633	24.4746	2
ExomeCapture.DAS5.003749	-20.8432	-35.69	-17.1607	1.68989	-5.14244	-9.55982	37.6574	2
ExomeCapture.DAS5.003750	-8.64421	-68.2836	-12.8741	-19.9316	32.2116	-4.75425	53.3685	2
ExomeCapture.DAS5.003753	-11.3842	-78.7065	39.0228	-28.546	56.9923	-2.00557	20.0089	2
ExomeCapture.DAS5.003754	-94.8958	17.0308	-24.8092	-30.217	9.12568	9.6245	68.8739	5
ExomeCapture.DAS5.003756	-153.679	79.8076	7.55147	-114.467	-41.0827	32.2298	-62.5426	1
ExomeCapture.DAS5.003778	28.2035	-28.6381	-26.2008	22.7083	-31.1503	37.2672	-23.0313	2
ExomeCapture.DAS5.003783	-32.4143	-31.2188	-35.4704	30.9017	-1.37883	1.06453	-9.33255	2
ExomeCapture.DAS5.003789	29.9166	-40.6256	-20.8244	7.65192	-37.3574	54.4882	-24.0834	2
ExomeCapture.DAS5.003794	-19.6013	-84.754	42.8381	-27.1853	47.1842	47.5396	-2.87337	2
ExomeCapture.DAS5.003805	-14.2269	-81.9081	71.9524	-27.2534	81.0827	-9.54421	-16.8391	2
ExomeCapture.DAS5.003807	-23.3882	-83.1093	50.6729	-42.1896	73.885	-6.97836	6.47353	2
ExomeCapture.DAS5.003809	10.3887	-36.5854	-65.4035	-26.7741	56.284	-3.96864	13.5584	2
ExomeCapture.DAS5.003811	11.7864	-38.8808	-65.6757	-23.5729	49.7769	-5.24193	11.7271	2
ExomeCapture.DAS5.003815	1.48564	-31.9402	-49.9836	-37.5448	36.3383	20.7176	17.8576	2
ExomeCapture.DAS5.003817	14.7891	-42.4385	-49.9435	-34.7841	44.9098	22.0597	20.8849	2
ExomeCapture.DAS5.003835	-22.5334	-29.2223	-21.7965	10.0354	-5.23049	62.8572	5.69365	2
ExomeCapture.DAS5.003838	-26.7658	-24.3701	-56.6407	-37.1173	33.6837	16.0899	34.4209	2
ExomeCapture.DAS5.003844	0.800167	-38.8218	31.4244	7.1543	25.6115	11.7028	10.1831	2
ExomeCapture.DAS5.003849	-14.0538	-35.8091	-11.8613	-5.59069	-12.1788	54.974	-23.6677	2
ExomeCapture.DAS5.003855	7.08185	-42.2048	-69.1885	-9.18741	17.6283	4.84049	16.339	2
ExomeCapture.DAS5.003874	-157.087	47.7036	-11.1747	-41.1493	10.4655	6.84829	74.3783	5
ExomeCapture.DAS5.003881	-113.951	9.27133	10.7307	36.0798	-17.221	-6.22924	28.7357	5
ExomeCapture.DAS5.003891	13.0943	-43.2124	-61.4959	26.07	-20.4472	-48.4774	14.8522	4
ExomeCapture.DAS5.003903	-18.7273	-54.0837	1.17633	-30.909	-8.43512	-6.60273	28.5135	2
ExomeCapture.DAS5.003904	-8.71296	-41.4114	11.1637	-15.85	-32.7071	40.0222	33.9726	2
ExomeCapture.DAS5.003905	-27.0341	-2.82837	-44.0041	-23.9083	22.4719	19.071	39.0514	2
ExomeCapture.DAS5.003907	0.925359	-41.4685	-21.7565	-15.6089	13.878	43.9761	26.2548	2
ExomeCapture.DAS5.003908	-33.8674	-8.58738	-31.1761	-25.9068	9.62602	44.9952	15.4927	2
ExomeCapture.DAS5.003909	-24.219	-24.9951	-38.1834	-5.39282	7.67735	2.22956	46.3422	2
ExomeCapture.DAS5.003911	-45.9139	-13.8331	-19.6306	1.94128	1.275	5.41431	4.95509	2
ExomeCapture.DAS5.003915	50.9965	8.52793	-17.0274	2.67797	-33.7802	11.0653	-12.1424	4
ExomeCapture.DAS5.003925	-2.87496	-131.323	113.11	7.63154	-121.449	51.706	21.397	3
ExomeCapture.DAS5.003928	-15.1396	-160.322	155.141	2.91975	-157.007	30.9042	43.1973	3
ExomeCapture.DAS5.003943	51.7569	-3.3245	-23.5998	-7.01729	-41.1433	4.63251	-8.1153	4
ExomeCapture.DAS5.003961	12.7698	-42.7365	-73.3149	4.31016	5.67862	-28.935	12.6711	4
ExomeCapture.DAS5.003977	4.81511	-20.121	-50.0353	-36.2318	43.0526	34.4033	18.9988	2
ExomeCapture.DAS5.003980	-49.1695	-25.0755	-16.9195	27.037	-11.7392	-3.38865	4.03419	2
ExomeCapture.DAS5.003993	-9.92736	-102.42	103.515	-28.1286	-164.664	-92.3805	131.643	3
ExomeCapture.DAS5.003999	-89.2643	-24.2742	25.382	-1.12861	42.2877	-11.2287	54.4459	5
ExomeCapture.DAS5.004000	-23.6175	-19.3441	60.4402	7.31327	81.5328	25.0577	168.388	2
ExomeCapture.DAS5.004001	10.1834	-15.1339	-8.31164	-38.1907	3.03426	29.297	15.0659	2
ExomeCapture.DAS5.004005	-17.5372	-55.292	-19.7138	-22.1802	58.5283	13.0741	35.8351	2
ExomeCapture.DAS5.004010	-2.00922	-52.5573	-4.84121	32.0051	-1.13788	61.8785	-26.3864	2
ExomeCapture.DAS5.004012	0.842969	-46.672	-17.2501	32.1094	-8.16589	54.2563	-33.4814	2
ExomeCapture.DAS5.004018	-10.8207	-145.634	163.628	-39.0382	-191.554	-67.1105	127.474	3
ExomeCapture.DAS5.004020	5.16346	-73.1721	15.5372	41.7759	-36.1245	91.6081	-41.4774	2
ExomeCapture.DAS5.004024	6.51795	-64.5173	-3.97088	46.878	-7.29642	99.9205	-47.8946	2
ExomeCapture.DAS5.004027	-136.156	46.5825	2.18655	47.85	-0.660012	13.4077	19.9452	5
ExomeCapture.DAS5.004031	-115.563	30.6184	-5.01261	45.966	9.2222	18.3994	8.35182	5
ExomeCapture.DAS5.004036	18.2966	-65.7458	9.64766	6.33095	-52.6733	17.3624	-8.11589	2
ExomeCapture.DAS5.004043	75.0307	42.8677	32.4685	19.4442	-44.1658	55.8328	-5.94074	6
ExomeCapture.DAS5.004047	29.0119	-23.8177	-21.0077	1.84961	-0.112294	-1.72093	19.5726	2
ExomeCapture.DAS5.004053	6.93598	-48.5243	-36.5034	-3.35674	1.11144	-28.9036	41.0228	2
ExomeCapture.DAS5.004054	-7.24469	-52.1348	-11.2926	2.05724	-4.88838	-15.6124	44.7123	2
ExomeCapture.DAS5.004055	11.6432	-22.0835	-39.4482	2.9303	-19.3511	-17.8806	17.7045	4
ExomeCapture.DAS5.004059	-54.042	-28.9941	-27.1974	45.0501	6.96185	-3.21419	-31.746	2
ExomeCapture.DAS5.004072	-115.104	9.75737	41.3257	41.2802	-3.79345	8.34336	5.81236	5
ExomeCapture.DAS5.004078	-31.8303	-24.785	-60.6005	-29.186	32.801	8.41728	45.2505	2
ExomeCapture.DAS5.004114	-47.7997	-14.4745	-45.0858	71.9144	1.75707	-6.72607	-14.6665	2
ExomeCapture.DAS5.004138	32.3868	-29.0406	-71.4739	3.00796	-9.87108	-29.576	-6.3556	4
ExomeCapture.DAS5.004147	-2.01616	-152.631	167.431	-47.804	-189.317	-62.2393	128.068	3
ExomeCapture.DAS5.004155	-1.48267	-152.425	169.724	-48.8389	-190.608	-63.6391	130.378	3
ExomeCapture.DAS5.004156	84.3445	38.7801	15.0561	-4.06656	9.7156	68.5866	24.5163	6
ExomeCapture.DAS5.004158	-85.3431	24.3711	-25.6727	-3.31796	-6.17885	10.6831	50.0425	5
ExomeCapture.DAS5.004161	67.9815	53.8433	9.15529	5.66062	55.0802	77.1938	88.0044	6
ExomeCapture.DAS5.004165	47.6929	8.306	-19.1964	-11.1942	-2.26224	14.0269	-1.73496	4
ExomeCapture.DAS5.004166	45.5671	-4.65689	-8.9736	-19.1115	-9.64467	44.9969	6.71477	2
ExomeCapture.DAS5.004167	64.2376	1.04797	-2.8538	-14.6741	-5.75763	49.458	-0.408886	2
ExomeCapture.DAS5.004173	25.2775	-31.2658	-66.8131	6.09362	-21.843	-36.1775	1.68432	4
ExomeCapture.DAS5.004178	40.2154	-11.5139	-17.4613	3.3331	-42.6268	4.84918	0.482872	4
ExomeCapture.DAS5.004183	-0.616602	-101.884	105.892	-29.3074	-184.676	-103.449	124.939	3
ExomeCapture.DAS5.004185	70.4726	27.8411	1.63107	11.943	-11.1175	49.9224	-3.03869	6
ExomeCapture.DAS5.004200	-4.36676	-35.7064	-51.3411	3.74513	0.895002	-14.6742	19.7337	2
ExomeCapture.DAS5.004209	-197.795	87.0592	20.4097	-52.9603	-35.8989	4.71713	-20.5226	1
ExomeCapture.DAS5.004212	4.11384	-52.3301	-10.288	-9.07517	-26.0229	61.4893	-16.0682	2
ExomeCapture.DAS5.004217	-5.34031	-60.9446	15.0882	-2.76003	-24.9435	78.5648	-24.8272	2
ExomeCapture.DAS5.004226	-44.6806	-29.3393	-5.20219	-42.0869	-26.1982	60.9771	-36.7327	2
ExomeCapture.DAS5.004227	-29.339	-34.5608	-6.65867	-16.9027	-20.5097	49.2598	-12.3555	2
ExomeCapture.DAS5.004229	14.1594	-60.1826	-13.0949	-4.81857	-19.529	38.2261	-16.8276	2
ExomeCapture.DAS5.004240	-160.917	100.959	30.9968	99.5725	15.0908	23.824	56.5594	5
ExomeCapture.DAS5.004242	-13.3976	-131.204	107.318	-9.24004	-114.198	20.6575	41.4857	3
ExomeCapture.DAS5.004244	-87.4699	-181.704	273.571	-42.0544	96.7033	-73.3066	-13.446	7
ExomeCapture.DAS5.004245	-18.9102	-16.2664	-20.1241	-53.9483	10.0946	60.9301	-13.0533	2
ExomeCapture.DAS5.004253	-139.367	26.9112	24.7315	36.113	-20.9684	-0.369348	32.2014	5
ExomeCapture.DAS5.004254	-116.152	15.4526	16.1218	12.8732	-12.8954	7.7504	25.3019	5
ExomeCapture.DAS5.004256	-137.66	24.1446	27.8146	18.0105	-24.2516	2.97724	29.8822	5
ExomeCapture.DAS5.004257	3.38477	-29.5082	-52.9493	-20.464	31.7225	19.8236	28.5685	2
ExomeCapture.DAS5.004265	-55.3741	-67.5578	32.2737	66.0648	-24.3185	65.2206	-33.7903	2
ExomeCapture.DAS5.004267	13.6756	-36.4595	-63.5913	25.9711	-19.205	-24.161	-9.39656	4
ExomeCapture.DAS5.004268	54.2008	-9.49633	-13.4832	6.37884	-20.2716	46.5854	-17.2585	2
ExomeCapture.DAS5.004285	-24.1291	-181.267	205.61	-14.7796	-68.1006	-24.2986	29.4085	3
ExomeCapture.DAS5.004288	33.7924	-81.4951	78.7752	-5.23063	-110.665	5.12339	32.7354	3
ExomeCapture.DAS5.004299	1.19706	-30.201	-60.0323	-7.49147	-0.21329	-6.32624	11.0158	2
ExomeCapture.DAS5.004304	-7.33347	-103.485	101.671	-33.6188	-175.771	-93.1222	122.469	3
ExomeCapture.DAS5.004310	31.8013	-9.17772	-40.3551	-2.53984	-9.22533	27.0557	-12.6963	2
ExomeCapture.DAS5.004316	21.0809	-47.5495	-35.5738	38.807	-21.284	46.7406	-23.0229	2
ExomeCapture.DAS5.004324	24.4993	-28.9506	-59.8309	8.01034	-29.9286	-52.1844	7.08683	4
ExomeCapture.DAS5.004326	27.143	-33.6844	-63.2746	4.22939	-26.3745	-46.4418	4.74151	4
ExomeCapture.DAS5.004328	40.6765	-45.4049	46.7158	13.1695	-62.5973	55.1565	3.28755	2
ExomeCapture.DAS5.004333	37.1376	-22.3797	-40.798	5.78296	-23.9624	12.7493	-18.6004	4
ExomeCapture.DAS5.004337	24.8845	-50.0468	-16.0977	15.6393	-7.13488	61.6892	-11.8015	2
ExomeCapture.DAS5.004338	11.5439	-9.90616	-65.7885	-17.9918	-11.3144	-24.3234	-34.9292	4
ExomeCapture.DAS5.004342	35.0458	-16.8785	-34.8535	10.6064	-35.9192	-0.895631	-11.2736	4
ExomeCapture.DAS5.004343	88.3272	43.5138	28.9463	-0.0909685	-34.3771	67.0561	5.9045	6
ExomeCapture.DAS5.004349	-13.7709	-64.8125	-25.611	-10.5639	-18.953	-40.8507	48.3749	2
ExomeCapture.DAS5.004364	36.3301	-28.3807	-43.9938	9.8039	-36.9739	-2.05578	-21.8539	4
ExomeCapture.DAS5.004373	6.8729	-74.9026	31.8687	10.0258	-61.0653	23.0654	1.10734	2
ExomeCapture.DAS5.004379	11.5798	-28.377	-48.8382	-2.3235	-4.48614	3.6481	2.77974	2
ExomeCapture.DAS5.004389	56.9644	6.77928	-14.7681	-5.71867	-42.9405	1.65519	6.38967	4
ExomeCapture.DAS5.004402	79.9237	29.8283	11.7699	6.21576	-20.3506	60.0244	-3.82716	6
ExomeCapture.DAS5.004405	-175.164	67.2883	24.6936	-80.1719	-24.9321	-5.09348	7.64946	1
ExomeCapture.DAS5.004406	-141.432	30.2191	17.0785	111.327	-14.0231	26.6557	-9.99362	5
ExomeCapture.DAS5.004408	19.5797	-57.5835	-6.65144	-3.58372	-38.3738	-2.66379	13.1069	2
ExomeCapture.DAS5.004415	-71.2703	-57.0644	87.3945	7.92081	-38.7458	-78.7304	25.9945	3
ExomeCapture.DAS5.004418	-13.6164	-97.914	106.679	-32.2803	-184.408	-90.8374	124.909	3
ExomeCapture.DAS5.004420	28.7172	-29.3955	-43.7574	15.675	-30.1119	0.326625	-16.5907	4
ExomeCapture.DAS5.004421	28.1088	-50.8712	-15.2807	2.99763	-34.3007	54.6436	-16.3951	2
ExomeCapture.DAS5.004425	40.9467	-31.6774	-17.9908	1.07646	-55.852	10.5124	-10.9485	4
ExomeCapture.DAS5.004426	76.9526	10.3264	-2.07935	-3.33307	-20.7514	39.8537	-8.71839	4
ExomeCapture.DAS5.004431	-26.944	-42.951	5.74926	5.75954	-43.3552	-55.5713	9.74871	4
ExomeCapture.DAS5.004451	5.30192	-42.2638	-30.5113	17.0533	-3.43206	55.1961	-16.2054	2
ExomeCapture.DAS5.004455	75.1743	15.4767	3.52598	-4.42119	-53.6562	22.5703	-1.82104	4
ExomeCapture.DAS5.004460	-80.3453	-25.3606	60.2127	76.1077	0.59331	53.0453	-16.3922	5
ExomeCapture.DAS5.004465	-79.1082	6.44429	-33.4256	73.7329	12.4949	-40.0602	-20.1	5
ExomeCapture.DAS5.004468	64.0564	25.7442	-10.7356	-12.3633	-28.6675	18.1996	4.25262	4
ExomeCapture.DAS5.004469	18.1044	-28.4882	-42.9536	-1.48931	-32.8159	-13.5931	3.2301	4
ExomeCapture.DAS5.004471	8.27421	-38.1822	-52.0733	30.3297	-18.6527	-38.8584	-13.951	4
ExomeCapture.DAS5.004472	-47.7095	30.5343	-31.6982	48.9129	18.1403	-10.1973	30.7484	5
ExomeCapture.DAS5.004473	-18.5301	-4.37936	-29.191	23.6074	5.47907	14.4646	7.052	2
ExomeCapture.DAS5.004476	-27.7309	-44.4134	8.73466	6.29096	-45.9322	-60.4642	10.9736	4
ExomeCapture.DAS5.004483	-44.0605	-65.8474	24.7724	37.6947	12.1407	6.35713	-35.2595	2
ExomeCapture.DAS5.004489	128.326	107.002	77.827	26.4433	-6.63847	94.7605	87.6313	6
ExomeCapture.DAS5.004493	12.3621	-50.3791	-11.0853	13.0964	-47.3159	8.56357	-1.62713	2
ExomeCapture.DAS5.004494	74.8904	9.8959	-0.138914	2.24309	-18.4243	53.3474	-7.83473	2
ExomeCapture.DAS5.004495	89.4896	49.6664	33.2091	16.482	-46.4714	49.7061	2.79819	6
ExomeCapture.DAS5.004507	6.67863	-31.4567	-59.7228	7.00577	-5.49968	-19.7793	-5.58071	4
ExomeCapture.DAS5.004508	17.6282	-33.895	-65.6626	12.9011	-12.0224	-24.7617	-14.8787	4
ExomeCapture.DAS5.004512	92.2452	32.8193	12.3582	6.98839	-8.69099	72.6006	-6.40903	6
ExomeCapture.DAS5.004527	-40.8269	-5.46212	-39.5578	-47.4112	-8.26245	-11.1002	-22.9203	2
ExomeCapture.DAS5.004529	-33.4269	-16.9104	-25.276	-21.1718	-11.3193	-20.2247	-21.6732	2
ExomeCapture.DAS5.004531	-120.508	35.6833	16.066	-119.553	-43.7609	18.4369	-75.59	1
ExomeCapture.DAS5.004536	-2.7473	-29.0545	-33.3888	-22.9496	39.3126	31.9173	23.364	2
ExomeCapture.DAS5.004540	17.2614	-34.2586	-28.887	-9.74648	-15.2414	-5.73305	6.32537	2
ExomeCapture.DAS5.004545	15.3218	-27.1106	-29.5524	5.65562	-35.6267	34.6636	-24.8584	2
ExomeCapture.DAS5.004550	24.2511	2.39722	-0.520543	0.107764	16.7712	35.0958	127.714	2
ExomeCapture.DAS5.004553	42.5202	-10.1157	-21.5422	-14.544	-46.3276	17.7741	-15.7363	4
ExomeCapture.DAS5.004555	33.3168	-13.7242	-35.3563	-3.37669	-5.37428	6.26608	-7.56607	4
ExomeCapture.DAS5.004557	18.9473	-30.5132	-22.6777	-0.568525	-36.8399	-0.437837	19.0143	2
ExomeCapture.DAS5.004571	54.9274	-3.29019	-17.6258	3.98548	-48.6884	9.92968	-0.718296	4
ExomeCapture.DAS5.004579	75.2883	19.4778	5.21888	0.361019	-31.0689	48.2789	-9.52231	6
ExomeCapture.DAS5.004581	38.1651	-9.41499	-35.8875	6.52102	-51.8656	-32.3551	10.6326	4
ExomeCapture.DAS5.004583	-181.78	73.303	54.3071	142.233	3.3961	45.4068	9.47609	5
ExomeCapture.DAS5.004586	-16.1333	-151.37	144.583	-2.87918	-147.983	23.2242	43.4183	3
ExomeCapture.DAS5.004587	37.6191	-67.9663	83.7042	-14.7098	-117.845	14.1438	44.8835	3
ExomeCapture.DAS5.004590	-21.5058	11.1102	-42.9048	-77.7669	-13.3087	14.9567	-33.6161	2
ExomeCapture.DAS5.004599	28.0899	-20.5799	-70.8719	5.35118	2.90244	-35.8204	-16.7899	4
ExomeCapture.DAS5.004603	113.306	85.2937	56.6149	19.1425	12.7474	78.7136	77.9278	6
ExomeCapture.DAS5.004606	-156.187	60.2468	21.3906	124.925	3.14777	32.1018	-7.96603	5
ExomeCapture.DAS5.004609	17.8554	-16.0751	-47.5152	2.93999	-7.47282	-6.49849	-17.4759	4
ExomeCapture.DAS5.004615	6.96868	-51.7018	-18.2355	2.25539	-28.3437	-8.29268	10.2668	2
ExomeCapture.DAS5.004624	50.4025	-4.622	-35.362	1.30684	-34.2836	-14.172	-3.70455	4
ExomeCapture.DAS5.004638	72.6511	21.6652	0.519892	4.41411	-35.3879	23.746	6.44079	4
ExomeCapture.DAS5.004640	27.9639	31.1996	7.35905	-19.9162	42.8098	67.8237	144.923	2
ExomeCapture.DAS5.004653	-17.0366	-39.9029	-17.6307	-16.7974	-11.9591	19.7384	25.2343	2
ExomeCapture.DAS5.004657	6.69257	-28.1132	-25.6032	10.3699	4.01265	48.1128	-1.04136	2
ExomeCapture.DAS5.004660	-24.5742	-122.01	92.5842	-15.0056	103.496	-27.7277	-42.5111	2
ExomeCapture.DAS5.004663	-25.815	-143.747	102.621	59.6341	52.3505	34.6137	-81.6823	2
ExomeCapture.DAS5.004664	-4.67331	-67.153	23.3643	13.728	-44.9783	25.8816	-4.04193	2
ExomeCapture.DAS5.004665	-31.5776	-26.0961	-21.2684	-47.5293	-21.7492	31.9795	-36.2697	2
ExomeCapture.DAS5.004666	-31.898	-4.77823	-14.5909	32.999	-18.0797	-15.3413	23.0242	2
ExomeCapture.DAS5.004667	-152.432	60.9268	7.30007	-137.845	-23.5654	37.3657	-75.014	1
ExomeCapture.DAS5.004670	21.0151	-7.43461	-26.9772	-4.32202	-23.3653	-4.56679	11.3807	4
ExomeCapture.DAS5.004674	-175.104	77.8946	16.3165	74.7895	-0.824591	6.57326	29.0879	5
ExomeCapture.DAS5.004675	13.7647	-23.3821	-44.0627	-35.8346	36.0033	46.3659	17.377	2
ExomeCapture.DAS5.004676	-7.30249	-160.839	166.209	-23.7525	-155.342	9.68381	54.8429	3
ExomeCapture.DAS5.004691	-8.32213	-108.724	117.761	-31.2773	-184.902	-107.286	145.059	3
ExomeCapture.DAS5.004692	-0.156714	-30.1802	-64.8414	1.83613	9.23462	-11.5812	-3.06954	2
ExomeCapture.DAS5.004694	39.267	-11.246	-30.5608	6.04845	-12.174	25.4049	-3.72114	2
ExomeCapture.DAS5.004695	17.5486	-52.9463	-8.40931	11.3164	-29.1487	53.9258	-15.2039	2
ExomeCapture.DAS5.004698	-27.4163	-180.253	187.068	39.3618	83.9015	19.4311	-91.8749	7
ExomeCapture.DAS5.004699	-92.0468	8.37375	-20.9607	75.4472	13.5334	-9.59848	-6.96911	5
ExomeCapture.DAS5.ALPOWA	-2.83461	-26.2679	-55.9676	-21.5366	17.888	18.6047	4.59117	2
ExomeCapture.DAS5.AXE	9.0548	-21.3124	-43.7006	-23.3937	49.5523	29.5921	10.3294	2
ExomeCapture.DAS5.BOBWHITE	14.0744	-35.9897	-50.5301	-27.3301	19.4988	14.5567	13.4816	2
ExomeCapture.DAS5.CARA	44.3867	7.31697	-16.0185	4.84657	-8.51578	17.673	-4.35631	4
ExomeCapture.DAS5.CARNAMAH	-5.64421	-35.1995	-47.4499	-43.5338	51.0928	17.947	27.0815	2
ExomeCapture.DAS5.CORRELL	1.45528	-31.5466	-45.7174	-24.5006	42.0421	20.9226	24.7496	2
ExomeCapture.DAS5.DERRIMUT	-6.37492	-27.2704	-51.4012	-42.3432	46.1838	15.2139	27.8326	2
ExomeCapture.DAS5.EGA.HUME	1.50207	-33.598	-51.0783	-42.008	58.6502	22.1225	39.257	2
ExomeCapture.DAS5.EGA.WYLIE	11.2785	-12.5897	-16.8809	-45.223	68.5944	40.2348	123.369	2
ExomeCapture.DAS5.ELLISON	-28.4908	-24.1335	-23.6919	-49.2277	45.0475	22.1566	33.0202	2
ExomeCapture.DAS5.ESPADA	-7.73473	-25.1716	-32.1266	-42.847	40.9561	24.6022	7.85704	2
ExomeCapture.DAS5.FRAME	-2.2071	-30.0165	-49.7809	-19.4957	30.1677	20.4229	23.9423	2
ExomeCapture.DAS5.GLADIUS	-6.99008	-35.2343	-48.991	-41.4417	45.9294	15.089	36.2412	2
ExomeCapture.DAS5.H45	2.45658	-27.8504	-53.6081	-59.5022	44.8633	35.3087	20.3539	2
ExomeCapture.DAS5.HARTOG	1.52349	-28.5521	-43.746	-50.3555	46.728	37.2285	29.4946	2
ExomeCapture.DAS5.HILL.81	53.4343	21.8852	-2.33961	4.39621	-19.2886	31.1269	5.66078	4
ExomeCapture.DAS5.KENNEDY	7.16788	-36.5915	-54.1737	-38.628	52.6394	16.8763	24.7961	2
ExomeCapture.DAS5.LANG	0.78486	-10.9255	-30.8912	-37.9801	63.2512	40.0954	114.367	2
ExomeCapture.DAS5.LEWJAIN	-15.9353	-10.9984	-51.7108	11.4583	4.94174	0.791115	0.107751	2
ExomeCapture.DAS5.LINCOLN	0.588603	-36.5018	-39.0562	-29.3716	39.3388	27.6026	23.8139	2
ExomeCapture.DAS5.MDM	-26.1361	3.65019	-47.4894	34.3975	4.56228	-1.70958	-3.7687	2
ExomeCapture.DAS5.QALBIS	10.3168	-25.3758	-41.6874	-20.1892	43.8415	26.7478	26.6924	2
ExomeCapture.DAS5.SHAW.VB	-4.91107	-60.1581	-27.3071	-26.9433	50.5496	-3.07038	32.7759	2
ExomeCapture.DAS5.STRZELECKI	-2.67468	-37.8216	-50.1496	-43.9952	49.5014	20.3905	35.1828	2
ExomeCapture.DAS5.SUNCO	-0.500177	-13.7645	-17.1833	-45.0936	77.5932	38.6789	155.567	2
ExomeCapture.DAS5.SUNGUARD	6.59033	-11.1464	-28.4281	-40.5745	72.4078	45.1313	135.861	2
ExomeCapture.DAS5.WYALKATCHEM	-1.30731	-40.601	-47.0268	-40.4216	52.9929	30.7502	28.6084	2
ExomeCapture.PI.220431	-93.6081	10.5764	-33.3916	-21.4812	16.7568	11.3256	70.6855	5
ExomeCapture.PI.268466	-126.934	16.3718	17.0627	57.6304	-12.0597	-10.3281	20.2864	5
ExomeCapture.PI.283147	-113.328	23.7877	-22.4931	-31.7579	7.9004	8.82065	67.161	5
ExomeCapture.PI.43355	2.99946	-61.4578	20.5503	36.3114	-27.1543	92.1217	-43.4554	2
ExomeCapture.PI.54431	-24.4074	-18.9326	-60.5057	-13.0814	24.3055	0.0946892	40.3567	2
ExomeCapture.PI.572692	-3.00976	-62.9218	-30.9273	-30.8565	46.7554	-8.67629	29.3272	2
ExomeCapture.PI.61693	-161.356	44.0614	-0.784802	-13.2072	-5.44171	1.13272	80.5478	5
ExomeCapture.PI.70613	9.50224	-39.695	-72.512	3.87703	7.59506	-26.3601	13.0356	4
ExomeCapture.PI.94567	-173.681	89.9369	49.511	141.394	9.38869	52.8826	27.2145	5
ExomeCapture.PI.9791	-157.414	69.8948	7.44174	67.4505	-2.26349	21.3879	23.8914	5
ExomeCapture.Vida	-3.28385	-49.7976	-11.2271	-26.2304	13.0126	19.359	37.2092	2
ExomeCapture.WATKINS.007001	10.7839	-73.3339	15.6937	46.3135	-24.2561	96.8141	-60.7602	2
ExomeCapture.WATKINS.007002	-4.03453	-26.9219	-34.4234	13.323	5.87656	69.3874	-2.44293	2
ExomeCapture.WATKINS.007009	-29.8201	-76.1108	16.2179	67.7413	12.3276	66.9949	-63.3905	2
ExomeCapture.WATKINS.007014	41.3585	-17.0595	-19.723	6.31612	-54.4613	9.71426	-8.46696	4
ExomeCapture.WATKINS.007017	-16.4018	-34.6857	-19.936	19.5239	-30.7724	27.9962	-13.8543	2
ExomeCapture.WATKINS.007030	-15.0681	-75.1666	5.40545	57.7242	-7.59412	77.8788	-52.8742	2
ExomeCapture.WATKINS.007033	42.7377	-29.4195	-77.0945	12.899	-45.7523	-63.4806	-14.4986	4
ExomeCapture.WATKINS.007035	9.83328	-58.5595	-21.0236	35.0312	-4.31011	80.559	-27.8604	2
ExomeCapture.WATKINS.007036	-99.1132	-2.90965	12.4084	1.2822	-24.7075	8.32074	-33.6793	5
ExomeCapture.WATKINS.007048	-9.05843	-27.7879	-32.2343	26.0805	-17.7656	26.0464	-12.9326	2
ExomeCapture.WATKINS.007049	-159.671	67.2028	12.0389	109.127	6.01275	7.92408	8.46975	5
ExomeCapture.WATKINS.007056	-4.08714	-62.4928	4.55482	60.3842	-9.50098	51.9	-48.3081	2
ExomeCapture.WATKINS.007061	21.3548	-35.1295	-53.4916	20.9226	-19.2941	-2.01079	-12.3845	4
ExomeCapture.WATKINS.007065	-33.672	-28.2334	-1.22893	9.3779	-4.89447	7.63366	-17.3007	2
ExomeCapture.WATKINS.007070	-11.405	-90.594	39.5259	27.778	-25.881	55.4689	-33.0292	2
ExomeCapture.WATKINS.007077	3.22106	-75.2159	3.71411	49.8198	-32.3068	81.9294	-56.965	2
ExomeCapture.WATKINS.007079	99.9357	36.2383	20.8946	-7.2317	-66.5705	23.78	-2.26463	6
ExomeCapture.WATKINS.007084	-5.40546	-49.8334	-14.9023	60.5478	-31.6208	24.8501	-45.3035	2
ExomeCapture.WATKINS.007088	3.23384	-70.5606	9.90799	42.9747	-29.7392	97.4706	-51.3843	2
ExomeCapture.WATKINS.007089	-6.51208	-72.6839	7.10663	67.9838	-25.8851	80.318	-52.1393	2
ExomeCapture.WATKINS.007090	-25.0313	-161.615	129.398	59.9634	66.4876	57.0058	-109.678	2
ExomeCapture.WATKINS.007093	23.4425	-49.9338	18.7043	42.0508	-45.9742	97.4833	-43.5561	2
ExomeCapture.WATKINS.007096	25.3035	-28.233	-73.5844	17.6928	-32.7393	-50.4078	-11.8287	4
ExomeCapture.WATKINS.007099	11.1233	-32.6918	-76.9249	17.9352	-11.1526	-41.8654	-14.3253	4
ExomeCapture.WATKINS.007108	-55.196	24.4487	-28.0247	47.1271	-6.13843	4.47656	6.5825	5
ExomeCapture.WATKINS.007117	6.58347	-53.0497	-24.8561	36.9194	-3.81557	69.6862	-26.3397	2
ExomeCapture.WATKINS.007122	0.803964	-67.4553	-2.3117	60.0238	4.25855	120.784	-53.6305	2
ExomeCapture.WATKINS.007127	2.06222	-43.0535	-18.9145	46.7078	0.0754969	69.7799	-34.7401	2
ExomeCapture.WATKINS.007137	-75.8248	33.7842	-20.6377	91.5632	15.5834	-26.4425	21.886	5
ExomeCapture.WATKINS.007145	12.7741	-46.9764	-34.6365	12.6307	8.75623	56.319	-10.1217	2
ExomeCapture.WATKINS.007148	8.35192	-32.9031	-34.1194	16.8126	-22.3037	15.4097	-8.02562	2
ExomeCapture.WATKINS.007151	3.11568	-24.801	-57.5395	-6.67166	18.6614	14.2157	3.61237	2
ExomeCapture.WATKINS.007155	20.2734	-27.3541	-54.6862	7.11155	-9.12089	-2.26403	1.18762	4
ExomeCapture.WATKINS.007156	15.9012	-42.8495	-25.6366	17.1263	-16.6436	43.6368	-11.8313	2
ExomeCapture.WATKINS.007162	-17.4737	-7.32376	-60.7754	-9.55536	25.6905	17.3447	42.2568	2
ExomeCapture.WATKINS.007166	-28.2126	-15.892	-70.82	-13.5243	26.192	-23.1948	46.3604	2
ExomeCapture.WATKINS.007170	33.1	-24.2669	-63.3371	8.19591	-34.5516	-39.9157	-5.30883	4
ExomeCapture.WATKINS.007174	26.5558	-33.7977	-57.8595	32.9947	-21.8677	-4.75192	-31.3594	4
ExomeCapture.WATKINS.007179	30.9833	-28.8616	-77.4456	18.7801	-19.8016	-46.0552	-13.7626	4
ExomeCapture.WATKINS.007187	-11.987	-89.3151	48.7931	50.1623	-4.19769	92.2388	-40.7299	2
ExomeCapture.WATKINS.007188	-12.8217	-89.1331	38.4179	42.8662	-23.9529	75.8562	-35.6977	2
ExomeCapture.WATKINS.007190	6.81626	-45.4545	-20.5348	22.9493	-15.0267	14.2388	-28.7499	2
ExomeCapture.WATKINS.007191	-58.2133	-5.04444	-50.1163	77.631	8.32582	-33.1644	-11.3545	5
ExomeCapture.WATKINS.007192	-26.9499	-21.4961	-50.3947	-9.75145	15.1829	30.7383	20.928	2
ExomeCapture.WATKINS.007194	-86.4205	-0.968203	-32.227	102.614	14.9781	-33.1436	-21.8823	5
ExomeCapture.WATKINS.007199	-16.9388	-12.5896	-36.1736	-5.44672	-20.7283	6.85195	-16.5903	2
ExomeCapture.WATKINS.007202	28.9887	-31.3213	-26.9909	12.0022	4.14001	70.8105	-16.3108	2
ExomeCapture.WATKINS.007209	-26.8821	-9.47324	-17.0207	16.3571	-21.5724	40.24	-15.7726	2
ExomeCapture.WATKINS.007210	-195.118	108.176	23.0632	-114.105	-29.91	34.1165	-59.9854	1
ExomeCapture.WATKINS.007212	50.7176	-73.1989	134.758	-30.4163	-114.98	-51.5717	64.8659	3
ExomeCapture.WATKINS.007218	-68.7654	7.28876	-29.0392	-43.1788	-18.2919	15.3253	-47.2009	2
ExomeCapture.WATKINS.007220	-205.973	96.1218	23.0793	-163.193	-53.4593	38.011	-90.1528	1
ExomeCapture.WATKINS.007221	-5.37436	-52.3784	13.0746	20.1152	8.75335	42.806	-0.989041	2
ExomeCapture.WATKINS.007233	-45.8412	14.7135	25.7946	-22.6204	-52.6709	38.7707	-36.4698	2
ExomeCapture.WATKINS.007244	43.9947	-6.98724	-35.1375	4.47321	-21.8246	12.8179	-7.25297	4
ExomeCapture.WATKINS.007246	-5.31891	-47.7953	-5.23187	17.0872	-38.2641	40.7522	-34.9152	2
ExomeCapture.WATKINS.007248	46.7006	-17.4244	-16.6575	4.03195	-67.7791	4.02917	-9.93871	4
ExomeCapture.WATKINS.007250	-62.6224	15.2761	-11.0277	-59.899	-26.1422	21.6967	-26.2565	2
ExomeCapture.WATKINS.007251	-193.824	96.9168	33.2725	12.4392	-20.8033	-7.79064	18.2848	5
ExomeCapture.WATKINS.007256	-70.2929	40.7831	16.4031	-131.18	-63.3776	44.0645	-69.7959	1
ExomeCapture.WATKINS.007260	-49.9825	18.2847	-8.84623	-81.5112	-54.2692	30.0853	-52.7503	2
ExomeCapture.WATKINS.007261	-18.5279	-12.4211	-12.476	-23.0941	-42.9706	36.5425	-35.8698	2
ExomeCapture.WATKINS.007263	-206.284	86.7895	39.4896	-148.386	-42.3387	19.2658	-78.135	1
ExomeCapture.WATKINS.007272	-38.6036	48.8425	12.6706	-105.648	-68.734	37.9255	-65.1344	1
ExomeCapture.WATKINS.007274	12.6399	-41.5081	-70.3408	1.37384	8.03287	-26.4554	19.7477	4
ExomeCapture.WATKINS.007276	-65.0884	17.8426	-29.971	-19.0564	-21.2787	12.8387	-27.4195	2
ExomeCapture.WATKINS.007285	32.6507	-35.2938	-31.0759	14.1584	-14.4356	16.5082	-19.9252	2
ExomeCapture.WATKINS.007290	35.2452	-27.1571	-61.2686	13.3425	-31.8291	-29.78	-14.3863	4
ExomeCapture.WATKINS.007292	31.68	-32.433	-61.9994	11.3423	-18.2709	-22.9297	-5.45009	4
ExomeCapture.WATKINS.007295	58.5707	-4.4571	-21.4942	5.16805	-37.1594	34.5344	-17.4744	4
ExomeCapture.WATKINS.007299	12.8096	-49.7737	-31.1958	26.0139	-21.5726	25.1921	-25.2162	2
ExomeCapture.WATKINS.007316	77.2173	25.0258	3.5467	1.37588	-34.4192	66.3447	-11.5205	6
ExomeCapture.WATKINS.007325	26.626	-19.6316	-63.9726	11.1596	-17.187	-29.1302	-8.22968	4
ExomeCapture.WATKINS.007339	-26.8992	-15.1014	-32.3498	20.8058	-8.68254	21.794	2.02439	2
ExomeCapture.WATKINS.007350	-82.5979	11.5223	-27.2746	-10.2436	0.033619	23.5999	26.3149	2
ExomeCapture.WATKINS.007383	-56.0297	-0.856847	-32.6693	-14.2564	-4.26756	17.0654	2.65526	2
ExomeCapture.WATKINS.007388	-47.1024	-16.2992	-33.4645	6.30286	-1.64613	25.4355	7.02647	2
ExomeCapture.WATKINS.007395	-23.2395	28.9506	-0.495067	-15.0517	-31.5681	8.9831	44.9515	2
ExomeCapture.WATKINS.007398	-105.434	27.3485	-15.5421	-34.0654	-6.05991	11.9498	42.1722	5
ExomeCapture.WATKINS.007401	-108.206	39.7402	17.4063	55.6664	-18.6912	27.7038	6.6132	5
ExomeCapture.WATKINS.007412	-45.286	40.5654	22.3596	-107.478	-59.853	59.2257	-71.4294	1
ExomeCapture.WATKINS.007423	32.956	-45.1202	-24.9423	18.5978	-47.3875	32.0089	-21.723	2
ExomeCapture.WATKINS.007430	11.6235	-32.9531	-18.217	17.941	-29.7768	24.9446	-12.8687	2
ExomeCapture.WATKINS.007435	-5.49411	-120.144	76.7158	10.7108	59.1896	-29.1727	-55.2553	2
ExomeCapture.WATKINS.007443	-7.5948	-74.9168	5.49273	61.6645	-5.00779	108.335	-57.5478	2
ExomeCapture.WATKINS.007445	32.1527	-41.1084	-13.6733	10.5948	-37.06	46.2221	-30.3876	2
ExomeCapture.WATKINS.007449	21.8066	-41.4309	-19.5826	7.83272	-33.0578	42.3079	-5.30835	2
ExomeCapture.WATKINS.007451	44.0078	-15.8182	-20.8079	5.00536	-22.5462	33.5378	-15.7517	2
ExomeCapture.WATKINS.007452	57.0483	-17.0048	-14.2791	16.0129	-22.5923	54.3288	-17.2349	2
ExomeCapture.WATKINS.007454	11.1434	-39.7907	-82.1795	1.29568	20.5893	-28.7285	32.2557	4
ExomeCapture.WATKINS.007455	28.3276	-39.2609	-18.3371	26.1258	-35.0529	57.4752	-20.2411	2
ExomeCapture.WATKINS.007470	-113.706	51.2769	-10.5274	98.4817	2.79024	-6.4241	6.31568	5
ExomeCapture.WATKINS.007472	-71.9237	-8.85345	-36.3141	63.5029	2.75796	-4.58698	-10.8366	5
ExomeCapture.WATKINS.007494	2.59241	-50.1634	4.98249	18.7985	-45.3163	60.8584	-8.378	2
ExomeCapture.WATKINS.007497	-14.2523	-145.456	142.753	-6.17774	-142.962	36.9959	28.1615	3
ExomeCapture.WATKINS.007500	16.3283	-27.7086	-31.1101	-5.01019	-23.4677	29.8677	-26.0029	2
ExomeCapture.WATKINS.007510	-198.313	98.9149	38.8303	-139.674	-45.1888	37.582	-80.9434	1
ExomeCapture.WATKINS.007515	-69.9122	27.2515	-26.7863	-60.4975	-41.6351	15.0347	-62.6343	2
ExomeCapture.WATKINS.007518	-18.0972	-152.888	104.485	-23.2232	155.105	-52.657	-23.4944	7
ExomeCapture.WATKINS.007520	3.13799	-57.4944	-9.20412	44.8498	-15.1312	67.7558	-32.2702	2
ExomeCapture.WATKINS.007523	-4.2176	-36.0443	-40.3973	32.5422	-15.5382	-1.64533	-24.6043	2
ExomeCapture.WATKINS.007524	9.23738	-33.2171	-50.0148	38.6781	-26.2893	-10.0591	-23.8898	4
ExomeCapture.WATKINS.007536	10.1451	-55.3517	-28.4685	3.76691	-51.1826	-63.1566	32.843	4
ExomeCapture.WATKINS.007542	15.3022	-37.205	-36.5537	17.376	1.5481	44.1591	-15.3697	2
ExomeCapture.WATKINS.007547	-174.036	89.9274	17.9458	102.606	2.64003	6.02103	29.248	5
ExomeCapture.WATKINS.007548	-84.5584	2.19752	-39.6745	87.6914	15.247	-43.4992	-15.5707	5
ExomeCapture.WATKINS.007558	1.85567	-41.033	-24.661	25.9022	-11.3707	40.2325	-21.5503	2
ExomeCapture.WATKINS.007561	3.85625	-52.3284	-13.4292	39.9701	-14.8925	63.0777	-18.4499	2
ExomeCapture.WATKINS.007563	12.0572	-27.6434	-56.0727	17.8536	-15.4403	-16.2434	-13.4255	4
ExomeCapture.WATKINS.007565	10.6399	-35.7161	-67.3797	27.7451	-10.6622	-29.7943	-15.4365	4
ExomeCapture.WATKINS.007572	31.4601	-42.9486	-17.3247	8.696	-28.1038	38.8287	-17.6688	2
ExomeCapture.WATKINS.007576	-44.6625	-7.21501	5.81017	46.3369	-10.52	22.7734	-13.1531	2
ExomeCapture.WATKINS.007581	-129.589	8.26296	42.5652	90.1295	-2.271	32.8594	-13.4374	5
ExomeCapture.WATKINS.007585	64.7834	3.3907	9.70455	-1.02124	-54.089	46.5504	0.104165	2
ExomeCapture.WATKINS.007588	23.2703	-36.0343	-72.1152	4.53234	0.0256661	-25.9145	24.1314	4
ExomeCapture.WATKINS.007604	9.74462	-47.3986	-59.7985	7.86397	-4.51869	-49.9126	31.4184	4
ExomeCapture.WATKINS.007606	-116.852	38.0654	-4.40632	-8.69079	-7.38614	15.4758	52.2843	5
ExomeCapture.WATKINS.007623	12.0741	-46.4189	-16.1535	15.2058	-18.7341	67.5123	-20.1586	2
ExomeCapture.WATKINS.007638	-5.91361	-29.8025	-16.9398	16.8175	-16.4011	44.659	-11.327	2
ExomeCapture.WATKINS.007640	-58.5208	-20.4614	1.74748	42.8422	0.969201	27.7212	-15.0894	2
ExomeCapture.WATKINS.007641	9.29907	-51.9689	-45.7257	18.6484	3.17272	0.197122	2.13807	2
ExomeCapture.WATKINS.007643	35.339	-32.2832	-12.4449	16.8329	-23.8172	50.5257	-28.223	2
ExomeCapture.WATKINS.007650	-4.60224	-67.0129	-1.79887	58.2761	-3.41743	100.676	-52.0865	2
ExomeCapture.WATKINS.007651	22.4513	-48.1404	-23.1287	13.2741	-36.327	58.7499	-20.171	2
ExomeCapture.WATKINS.007661	-32.7967	-9.13345	-28.4026	71.0925	-3.52797	19.1823	-17.4571	2
ExomeCapture.WATKINS.007677	4.32614	-52.8506	-1.14324	41.9305	-23.2351	89.2103	-35.82	2
ExomeCapture.WATKINS.007678	4.62803	-32.2979	-19.8196	17.8207	-17.7606	41.0842	-24.7611	2
ExomeCapture.WATKINS.007684	27.6475	-36.5699	-19.6654	-8.81397	-16.0445	30.7235	-4.7253	2
ExomeCapture.WATKINS.007691	10.1178	-41.7712	-12.8969	16.1484	-22.9377	40.6577	-23.8148	2
ExomeCapture.WATKINS.007692	-60.1271	1.41446	-21.3333	80.2818	-15.9966	12.8808	-11.7996	5
ExomeCapture.WATKINS.007695	-79.4819	13.5553	8.08443	77.9654	-33.2989	49.1238	-39.029	5
ExomeCapture.WATKINS.007697	39.8526	-24.5718	-70.6556	8.23817	-35.795	-52.5082	-9.915	4
ExomeCapture.WATKINS.007702	-155.746	63.6568	33.039	122.242	-2.70942	52.3875	-7.77563	5
ExomeCapture.WATKINS.007705	-80.4075	-0.974277	17.3529	20.544	5.20406	-12.8993	-0.238564	5
ExomeCapture.WATKINS.007708	-149.027	72.1211	37.3528	156.613	10.5782	51.8984	29.072	5
ExomeCapture.WATKINS.007715	-22.4487	-26.4478	-24.2573	27.6131	-23.8282	2.63165	-13.8871	2
ExomeCapture.WATKINS.007738	5.05672	-32.0922	-57.2262	23.9253	-20.786	-17.9165	-19.4298	4
ExomeCapture.WATKINS.007745	14.5485	-38.7717	-48.0882	6.98012	-18.8361	13.6255	-9.85099	2
ExomeCapture.WATKINS.007756	22.0723	-46.8299	-26.2508	13.7008	-31.9386	59.5079	-22.3814	2
ExomeCapture.WATKINS.007759	-47.0838	-7.48343	-33.3193	-6.77548	1.06405	16.667	45.4533	2
ExomeCapture.WATKINS.007763	3.39033	-28.6365	-63.3806	31.2386	-13.882	-34.4831	-15.9045	4
ExomeCapture.WATKINS.007766	51.2397	-16.6852	-19.3504	9.29542	-22.1576	49.2647	-20.3784	2
ExomeCapture.WATKINS.007769	39.892	-23.1651	-47.1721	10.9237	-25.5191	0.18006	-15.132	4
ExomeCapture.WATKINS.007770	-46.9011	-3.50308	-21.9343	26.0019	-18.2696	2.15142	-14.2301	2
ExomeCapture.WATKINS.007777	-53.3213	-7.87085	-34.808	44.752	-1.16661	-25.5177	-13.1108	4
ExomeCapture.WATKINS.007784	-87.8404	30.3375	-16.7848	66.2717	18.2599	-13.6333	22.5647	5
ExomeCapture.WATKINS.007789	-113.472	66.7647	2.94166	105.67	14.0772	-0.572282	31.4815	5
ExomeCapture.WATKINS.007799	-21.8983	-112.375	85.7629	56.7455	81.923	54.6733	-91.3309	2
ExomeCapture.WATKINS.007800	48.9968	-18.643	-19.6047	6.54773	-24.8981	45.0726	-22.3234	2
ExomeCapture.WATKINS.007801	-43.8534	-8.7735	-14.741	8.20385	-5.98349	43.7892	4.10998	2
ExomeCapture.WATKINS.007802	12.924	-57.0161	-5.67189	20.3789	-42.5418	52.7783	-28.081	2
ExomeCapture.WATKINS.007803	23.9142	-18.6658	-51.4421	-9.61002	9.75859	-0.632324	49.2695	2
ExomeCapture.WATKINS.007824	-31.0915	-23.7913	-41.5325	58.4699	12.5108	-21.7588	-11.6743	4
ExomeCapture.WATKINS.007826	-31.8038	-63.2256	22.8904	73.7901	-4.86898	78.4015	-50.3169	2
ExomeCapture.WATKINS.007827	-142.852	65.1113	10.5045	93.5028	-4.69852	20.7234	18.5522	5
ExomeCapture.WSC.1.1	5.06791	-31.5141	-53.8255	-17.3152	44.2973	0.553714	12.6016	2
ExomeCapture.WSC.1.3	-4.92396	-33.4862	-51.2801	-45.3329	49.8316	28.7118	20.108	2
ExomeCapture.WSC.1.9	0.193406	0.160644	-25.5019	-65.7936	25.9948	39.3704	-4.08713	2
ExomeCapture.WSC.2.2	5.79045	-40.6575	-49.6018	-41.3863	54.1273	28.0924	25.6314	2
ExomeCapture.WSC.2.4	1.47628	-59.9986	4.15508	-22.7172	89.5175	-19.3575	3.92667	2
ExomeCapture.WSC.2.5	-0.689757	-26.2693	-55.4795	-38.5886	40.1067	16.6825	21.8836	2
ExomeCapture.WSC.2.6	3.99744	-30.1836	-44.2193	-57.0852	54.8649	41.3649	31.2967	2
ExomeCapture.WSC.3.12	19.3194	-9.67206	-20.6921	-19.0528	60.0688	21.0459	25.5009	2
ExomeCapture.WSC.3.13	15.1642	-33.0882	-16.163	-19.3571	21.2989	23.7306	34.0266	2
ExomeCapture.WSC.3.14	0.402456	-35.1319	-16.8971	-20.0972	40.7207	26.5714	22.5856	2
ExomeCapture.WSC.3.7	2.91321	-22.759	-11.6423	-21.4611	38.1703	24.8941	13.552	2
ExomeCapture.WSC.4.1	-10.4094	-32.3667	-29.57	-28.9796	57.6844	18.3661	29.5424	2
ExomeCapture.WSC.4.2	-186.762	81.8062	33.7214	120.278	-2.2213	30.6612	3.46191	5
ExomeCapture.WSC.4.3	-160.046	52.8665	-8.94607	-30.7247	10.6044	0.949901	79.9126	5
ExomeCapture.WSC.4.4	-25.5724	-49.907	-28.7942	-35.1922	66.6979	8.00238	40.3816	2
ExomeCapture.WSC.4.5	-143.875	55.4606	4.78598	48.1768	1.49001	13.2509	16.7997	5
ExomeCapture.WSC.4.6	-213.767	91.7536	44.2414	-104.689	-34.7758	-15.4006	12.0411	1
ExomeCapture.WSC.4.8	-14.7338	-74.6046	6.80596	-33.8272	30.1863	13.5254	31.6331	2
ExomeCapture.WSC.4.9	-176.982	72.8761	8.79547	69.7486	0.886752	5.95951	12.7473	5
ExomeCapture.WSC.5.12	-108.753	-30.2268	92.4234	55.9211	-6.7953	42.6582	-0.630899	5
ExomeCapture.WSC.5.13	-144.936	43.9634	-5.30574	-33.1085	1.35626	10.8581	63.5412	5
ExomeCapture.WSC.5.14	-3.86208	-36.0899	-55.6862	-42.8577	45.2046	21.7001	25.0076	2
ExomeCapture.WSC.5.7	8.44626	-35.0239	-22.936	-24.2267	-0.763799	40.6689	22.3516	2
ExomeCapture.WSC.6.1	-14.5002	-10.0976	-41.3732	-37.9323	48.1275	27.2509	38.0813	2
ExomeCapture.WSC.6.3	18.1896	-42.414	-49.9275	-38.8832	50.7136	19.4115	21.7251	2
ExomeCapture.WSC.6.8	0.859831	2.41911	-27.7271	-66.1547	24.0882	41.9043	-3.48011	2
ExomeCapture.WSC.6.9	4.15551	-34.7378	-56.9109	-31.6897	39.7602	11.1879	14.0007	2
ExomeCapture.WSC.7.1	-157.089	59.2409	31.2539	137.855	1.66142	49.0494	-12.4139	5
ExomeCapture.WSC.7.2	-65.3495	-11.0226	-36.4963	69.3554	-4.60762	-7.755	-20.4089	5
ExomeCapture.WSC.7.3	-5.82228	-85.6299	26.4715	68.2109	-41.3133	99.8883	-52.4486	2
ExomeCapture.WSC.7.4	-30.1584	-143.453	103.087	71.5672	60.2294	44.962	-104.285	2
ExomeCapture.WSC.7.5	-30.1214	-20.5489	-57.1881	-7.97743	13.353	6.36284	24.7647	2
ExomeCapture.WSC.7.6	-76.9944	-17.0751	14.568	33.9039	26.1589	-11.5354	3.25293	5
ExomeCapture.WSC.7.8	-120.737	8.17909	6.69217	64.8062	-4.75451	-14.6071	7.47189	5
ExomeCapture.WSC.7.9	4.76145	-41.0932	-68.1674	-7.94559	17.6338	5.68454	15.9743	2
ExomeCapture.WSC.8.1	0.953678	-95.0915	29.6551	54.4853	-44.421	100.875	-57.052	2
ExomeCapture.WSC.8.2	7.14221	-56.8396	-7.585	10.1664	-38.3139	60.0989	-20.5525	2
ExomeCapture.WSC.8.3	8.05214	-75.8801	34.6501	10.9803	-64.8244	23.9828	0.546905	2
ExomeCapture.WSC.8.4	-43.3302	-61.1165	12.2135	43.1237	4.85163	13.3136	-35.5894	2
ExomeCapture.WSC.8.5	-103.426	22.8837	-32.7035	-30.3816	20.3119	-0.745612	93.1936	5
ExomeCapture.WSC.8.6	-0.726262	5.83049	-20.2753	-65.1862	-18.8881	41.4793	-20.6913	2
ExomeCapture.WSC.8.8	-2.73369	-37.6849	-30.3853	6.17597	-2.41434	41.1056	13.6785	2
ExomeCapture.WSC.8.9	4.74391	-63.215	-5.09424	1.28404	-33.1783	47.9803	-22.1196	2
Gladius3	17.6996	7.48339	-2.98659	-28.7545	63.6242	-23.4015	15.8129	2
H454	14.117	6.46581	-21.9082	-74.4806	59.2251	-0.503631	5.72147	2
Jagger	58.6047	40.6228	17.5142	-7.52336	32.3421	-14.6421	-0.614222	4
Julius	110.919	97.6158	49.3816	8.75757	41.0914	0.357449	61.1135	6
Kukri7	-20.9093	-6.6388	94.9828	-47.6824	61.5307	-20.8833	12.3064	2
LongReach Lancer	11.9936	26.0231	27.8266	-52.599	104.197	7.86368	174.235	2
CDC Landmark	15.4171	-31.872	9.06194	-30.2371	34.9358	-36.7254	14.4332	2
Mace	13.3894	-2.54412	-9.24118	-42.3976	68.8763	-12.0857	14.3627	2
Norin 61	-182.644	119.118	36.6682	-182.727	-36.8868	22.8018	-119.268	1
Paragon	54.6288	29.4644	-3.25519	-14.1235	13.9218	-36.9397	-13.8594	4
Pastor3	21.347	8.96343	6.2026	-41.0459	57.0008	-22.7912	-0.836787	4
RAC8754	22.4361	3.21054	-26.8681	-22.8838	62.688	-40.7976	-0.601899	4
Robigus	101.425	94.2302	91.9302	19.6119	-13.9284	33.9969	-5.58075	6
SY Mattis	111.1	82.2074	55.2787	2.51876	42.0777	9.15442	-1.03632	6
PI190962 (spelt wheat)	19.7519	-70.4069	165.083	-29.59	-169.565	-149.243	140.715	3
CDC Stanley	18.9711	-12.4787	22.9601	-29.2434	65.5212	-30.0218	41.6812	2
Volcanii9	-9.90946	-28.506	67.315	-61.1823	73.4472	-33.3839	9.6118	2
WW.001	126.593	101.351	79.1301	18.5577	-16.8527	27.2705	-14.1632	6
WW.002	123.303	99.0505	75.8318	17.814	-16.1269	26.3577	-14.0288	6
WW.003	122.348	90.5017	48.5922	-2.22712	30.1473	27.8335	-13.9449	6
WW.004	115.364	122.85	55.7927	27.1124	42.4888	32.1498	44.5622	6
WW.005	129.205	86.3563	50.6947	-0.701334	24.5496	13.6693	-0.421562	6
WW.006	74.5692	94.4132	35.8304	-22.9844	-11.2359	1.52907	-37.6822	6
WW.007	122.458	105.335	77.8726	24.8867	17.5101	40.004	-1.36606	6
WW.008	105.382	97.51	43.1478	14.0043	19.9144	27.6881	-9.44081	6
WW.009	152.941	137.977	82.1609	17.0462	28.0233	32.4375	63.3984	6
WW.010	139.604	137.659	77.5328	20.9987	27.0874	24.8972	68.3529	6
WW.011	98.2959	68.8868	16.2868	-0.950233	11.8854	-20.0117	-10.8378	6
WW.012	138.043	133.31	71.564	15.1211	5.78396	20.5019	64.4924	6
WW.013	120.177	91.285	69.5544	15.0926	-24.4348	4.47491	-13.5862	6
WW.014	100.777	69.4837	30.002	2.49001	3.26396	-3.36623	-10.6691	6
WW.015	119.82	88.1983	74.3299	9.7894	-19.7983	29.988	-16.6371	6
WW.016	48.8825	12.9381	-8.85228	-18.7998	26.3115	-38.1086	-4.18335	4
WW.017	59.4991	28.9322	-0.750359	-13.1226	0.846905	-37.0282	-9.82514	4
WW.018	78.7757	43.285	3.00646	0.205633	5.5637	-32.8828	-18.7624	4
WW.019	80.7039	50.7188	13.7004	-14.6327	28.8295	-6.82378	-14.7256	6
WW.020	60.318	45.4069	-6.2432	-24.2271	8.9037	-19.0573	-24.9964	4
WW.021	85.6104	59.4908	6.31854	-14.7861	17.7387	-27.2049	-17.5903	6
WW.022	87.1832	104.311	49.7287	-28.4313	-0.379263	17.3735	-25.187	6
WW.023	49.8328	14.7509	-25.6926	-10.1058	19.7093	-48.2585	-28.9766	4
WW.024	59.3027	17.5646	-26.1759	-0.359006	22.6351	-63.2488	-22.701	4
WW.025	53.3445	6.19266	1.05673	22.0081	15.0903	-17.3439	-56.7722	4
WW.026	54.2537	8.6807	-7.10702	-19.3701	38.266	-47.3355	-19.84	4
WW.027	65.8991	21.1491	-13.9629	-11.6584	19.8871	-40.6431	-30.9209	4
WW.028	37.8265	35.0234	-30.5907	-16.5491	4.57601	-67.0545	-45.7058	4
WW.029	-78.711	75.7967	2.68672	-126.032	-25.2235	-10.2569	-107.343	1
WW.030	133.885	120.053	87.7671	17.5777	-4.8754	35.8035	1.63731	6
WW.031	125.996	125.531	105.479	27.5994	6.37589	62.2075	59.7242	6
WW.032	142.435	149.385	115.99	28.8175	15.6796	59.8095	64.4794	6
WW.033	120.455	77.6543	42.4401	-4.90291	16.1924	11.7411	-5.03063	6
WW.034	72.9546	22.3092	19.6158	3.18241	26.6156	-61.1116	-17.1433	4
WW.035	71.6204	21.3409	18.0745	-11.1952	33.3504	-48.923	-11.2455	4
WW.036	121.521	110.66	56.839	14.5493	8.6535	20.2583	-8.96763	6
WW.037	154.69	117.868	80.4896	16.2072	40.3028	55.1738	55.9618	6
WW.038	141.68	129.082	101.043	31.2586	59.6744	20.2957	66.5624	6
WW.039	135.965	105.56	59.2761	11.7215	25.0849	11.9925	53.3704	6
WW.040	109.01	98.1242	39.4968	9.79769	35.3007	19.1224	-0.0870328	6
WW.041	110.461	93.8342	39.5233	4.28493	12.1517	7.69729	-13.2397	6
WW.042	169.653	167.489	116.538	34.5491	22.4808	61.5316	77.0381	6
WW.043	134.957	113.997	99.244	17.6802	16.1469	9.87238	7.21182	6
WW.044	150.821	140.133	127.087	29.4724	38.7938	47.7742	73.8394	6
WW.045	134.564	126.104	100.988	35.7744	74.9666	36.7278	65.853	6
WW.046	140.713	123.526	116.645	27.1357	67.2694	41.7634	74.0468	6
WW.047	138.943	108.143	55.0677	6.79694	26.9116	37.9137	-4.72011	6
WW.048	142.91	114.904	92.5407	24.59	-7.26354	37.7038	-2.81626	6
WW.049	141.203	117.669	70.5096	6.50727	-3.3797	33.3305	0.0885272	6
WW.050	138.578	107.924	84.4588	18.4987	-4.91718	37.2424	-0.58378	6
WW.052	119.473	91.064	57.776	10.8839	23.7263	30.6516	2.0392	6
WW.053	107.321	95.8316	80.2405	22.1118	-18.394	35.0004	-10.2908	6
WW.055	72.3152	33.5675	33.81	-12.7366	31.4102	-42.2286	-1.17866	4
WW.056	147.458	138.816	78.5779	18.5478	51.3655	55.593	72.5916	6
WW.057	116.347	79.0648	64.757	4.15224	3.25422	36.4225	-23.0306	6
WW.058	85.1113	42.7945	3.28895	-17.1953	6.73411	-32.0212	-27.6809	4
WW.059	107.434	80.1435	67.0907	24.0553	15.9665	14.1253	-14.572	6
WW.060	105.236	76.9108	27.8025	0.69511	26.1173	15.4502	-1.85778	6
WW.061	132.053	102.944	58.292	7.94077	23.3484	30.672	-9.34333	6
WW.062	126.847	102.418	64.6532	17.555	16.7261	21.2203	-1.3585	6
WW.063	88.0135	96.7098	38.7198	-31.3219	-12.7294	-15.7752	-40.6829	6
WW.064	5.21819	3.70359	-13.1174	31.6543	19.3762	-72.2212	-32.5299	4
WW.065	32.7264	20.1713	-26.9226	1.68372	10.8738	-52.8684	-7.68589	4
WW.066	-22.174	-167.53	292.427	-40.1937	255.605	-137.794	-72.2263	7
WW.067	62.0974	18.5792	3.62245	-39.0103	44.7724	4.45274	7.46497	4
WW.068	47.9566	20.4641	19.9701	5.39401	6.34269	-32.6002	-16.5368	4
WW.069	-5.58136	39.1986	38.2608	-73.9592	14.0732	-32.7988	-56.116	4
WW.070	103.711	82.9621	45.4511	-11.2612	-3.28706	9.78663	-20.1895	6
WW.071	119.421	106.057	60.1669	7.15069	36.6932	30.0226	48.8308	6
WW.072	19.6994	41.4397	-8.35887	-52.246	-4.95671	-15.4165	-60.5748	4
WW.073	-97.7937	66.8456	-2.82329	-79.752	-16.3488	-37.7438	-74.848	1
WW.074	-84.9246	63.9378	-2.24935	-111.654	-23.2557	-0.427427	-72.6731	1
WW.075	-77.5493	51.7039	-8.32064	-63.8369	-11.8827	-44.1286	-66.1374	1
WW.076	-195.494	137.304	47.4153	-136.751	-45.0726	-1.78452	-81.2099	1
WW.077	-15.4665	65.3646	-0.213504	-94.8155	-24.3581	0.477374	-63.2622	4
WW.078	-9.91218	80.4785	23.789	-128.078	-40.3097	17.8108	-80.7287	1
WW.079	-155.312	108.539	23.9321	-175.555	-31.0554	12.629	-116.923	1
WW.080	43.6393	11.4675	-47.2803	15.5751	0.255274	-84.5824	-23.4505	4
WW.081	94.2102	52.2605	12.2275	-1.74556	-42.9255	-33.5498	-24.8414	6
WW.082	77.8815	41.2603	8.4826	-29.112	9.46813	2.13121	-21.1885	6
WW.083	-193.464	119.256	25.1035	-178.017	-36.5896	13.3179	-117.805	1
WW.084	32.3123	12.4683	-56.907	8.97778	5.57409	-92.8786	-2.39243	4
WW.085	60.3513	13.4465	-7.62785	-2.0933	-30.6645	-34.6925	-34.5272	4
WW.086	61.973	18.7895	-5.44709	13.3841	-16.2839	-28.3002	-33.8283	4
WW.087	34.8076	4.30629	-54.3708	11.2182	-1.33512	-95.7501	-3.95549	4
WW.088	34.7287	6.40671	-53.1719	11.6919	-3.56829	-93.6596	-6.8784	4
WW.089	34.0516	14.2198	-53.6793	11.1216	3.27964	-86.8359	-7.84791	4
WW.090	36.9266	9.20108	-52.18	12.4341	-2.78597	-93.9764	-4.91415	4
WW.091	62.1956	30.7532	0.861373	6.30491	-33.9768	-53.5159	-22.3477	4
WW.092	51.4892	8.66865	-18.4775	7.85334	-20.6602	-42.5882	-36.905	4
WW.093	37.2871	6.72839	-49.861	25.9354	7.12737	-81.0154	-38.1311	4
WW.094	103.125	50.5707	21.5672	-3.94144	-52.1254	-34.4754	-21.6409	6
WW.095	102.793	47.4688	20.6747	0.0113386	-49.0491	-37.0088	-32.0697	6
WW.096	59.4595	7.49632	-55.6819	19.5383	-19.9966	-94.4148	-44.5611	4
WW.097	61.8558	11.5578	19.9465	-0.25258	-58.1212	-41.3877	-8.37845	4
WW.098	88.8957	41.9345	11.5463	-4.99405	-36.4731	-37.4933	-14.4073	4
WW.099	121.872	92.5771	53.2813	12.231	-27.6251	17.9437	-11.2424	6
WW.100	91.7592	52.0831	9.7042	-2.59617	-35.0494	-42.6218	-22.6128	4
WW.101	105.728	61.1038	26.85	-2.90688	-33.3625	-29.7253	-23.6185	6
WW.102	88.0784	45.3024	4.27756	-0.456753	-26.9138	-39.6242	-18.2935	4
WW.103	109.764	61.3164	39.5619	1.69239	-23.9559	-0.0152308	-28.1306	6
WW.104	-136.337	97.5602	28.8273	2.67203	1.35952	-39.5937	27.0165	5
WW.105	161.112	154.621	96.4976	33.6073	41.2033	65.644	74.0214	6
WW.106	118.088	62.8894	35.7967	-5.87305	-47.9872	-18.3998	-27.603	6
WW.107	52.4792	8.76426	-41.0959	9.1454	-15.6677	-90.9618	-17.1158	4
WW.108	86.8463	32.8604	-2.23875	-0.50035	-36.8595	-42.5602	-32.1725	4
WW.109	-132.816	102.616	35.373	28.5404	11.5677	-42.137	20.6503	5
WW.110	80.204	30.2233	-3.45676	4.18773	-29.9516	-35.724	-33.3592	4
WW.111	44.9389	6.69004	-46.5012	16.2339	-4.53527	-85.3659	-12.3648	4
WW.112	108.441	64.8268	19.1079	-1.93302	-43.6159	-39.0135	-28.8206	6
WW.113	113.03	61.2263	39.9537	-4.08	-51.0911	-14.4292	-22.5987	6
WW.114	46.6116	-31.4838	68.6326	-15.783	-91.566	-45.6817	32.2209	3
WW.115	112.529	60.2404	35.6953	-9.40241	-45.8452	-14.0097	-26.3894	6
WW.116	50.9557	11.7163	-21.7884	4.88334	-37.8619	-91.0571	-2.10445	4
WW.117	82.405	35.8111	0.179142	2.78176	-33.0677	-42.5281	-18.6554	4
WW.118	80.1417	45.1418	1.74972	-0.929751	-33.8183	-32.1144	-24.99	4
WW.119	48.5558	15.1683	-23.0747	2.99556	-30.1904	-82.3767	-4.88414	4
WW.120	52.5554	11.5427	-21.1864	6.60785	-42.092	-98.9081	-0.370298	4
WW.121	57.4835	9.74797	-31.9613	5.70406	-15.1788	-87.2764	-17.45	4
WW.122	104.133	48.6637	21.5325	-0.0863347	-49.5474	-37.8992	-32.159	6
WW.123	95.0459	41.1281	4.97069	-2.24561	-47.5737	-67.4015	-12.0442	4
WW.124	67.2671	21.3518	-20.415	1.86846	-33.1163	-80.3868	-18.5246	4
WW.125	77.3289	52.8848	4.99152	1.89029	-0.847616	-35.032	-17.9354	4
WW.127	57.7474	7.69595	-18.3466	6.8816	-11.8298	-27.9972	-35.1759	4
WW.131	38.3279	56.9076	15.6892	-75.5899	-23.8026	3.52681	-41.6442	4
WW.132	37.4179	63.9921	14.215	-69.7553	-6.00093	31.6459	-57.1254	6
WW.133	50.6315	6.23399	-44.7798	2.54923	-9.94387	-79.3965	-18.3542	4
WW.134	64.333	56.338	22.6563	-50.6276	-12.9028	16.0326	-34.793	6
WW.135	29.3573	37.4615	6.2614	-43.8728	-21.1444	-5.13137	-37.9966	4
WW.136	65.1961	53.5563	9.69588	-46.0381	5.3961	15.1185	-33.0118	6
WW.137	68.8163	41.8751	10.7861	-26.4682	-4.44872	2.58145	-38.9742	4
WW.138	-199.542	124.407	54.1229	-111.183	-27.8874	-41.9264	-8.85813	1
WW.140	-196.267	118.688	49.5396	-115.464	-19.895	-48.3031	-4.7812	1
WW.143	57.869	9.26111	-48.3344	12.2818	-21.9953	-100.853	-32.6077	4
WW.145	90.405	39.0234	-9.13422	4.257	-35.9619	-61.1157	-32.7956	4
WW.146	-188.822	122.407	48.6783	-69.7238	-23.0318	-54.2877	6.09274	1
WW.147	-156.722	94.3599	24.7498	-47.5219	-11.2049	-41.9882	15.0745	1
WW.148	122.616	77.9661	29.5669	3.45838	3.09262	2.31108	-12.1284	6
WW.149	97.9535	71.741	41.0973	13.199	-1.50738	9.17408	-23.518	6
WW.150	145.254	139.402	92.7921	27.9321	10.4686	44.0626	62.2504	6
WW.151	76.0129	61.5541	5.37681	-0.690186	25.9448	-2.18186	-5.07386	6
WW.152	55.3748	52.5912	24.989	-20.0929	18.3279	12.9367	-30.6122	6
WW.153	127.812	101.28	58.4148	0.395647	-8.77977	13.6806	2.59862	6
WW.154	116.571	77.519	44.1214	-0.578368	31.2086	20.0679	-16.1048	6
WW.155	125.143	104.006	77.8416	13.7637	-13.5453	34.2648	-8.99842	6
WW.156	82.8519	65.8298	10.0243	-9.44389	17.836	8.13859	-5.29357	6
WW.157	80.1688	48.9629	-0.216693	0.57748	23.0776	-27.1319	-25.2167	4
WW.158	106.929	75.558	18.0677	4.05055	0.670862	-20.0696	-21.7846	6
WW.159	46.7845	20.1735	15.4698	4.3516	6.08293	-32.3245	-15.4129	4
WW.160	118.568	105.832	48.6017	8.64445	47.9934	20.544	53.4663	6
WW.161	123.521	90.2195	60.7524	9.89125	11.9862	7.56285	-5.6317	6
WW.162	154.406	150.513	88.0735	24.7504	53.9783	67.2338	69.4389	6
WW.163	159.148	155.168	121.572	27.5378	10.4442	63.586	79.2369	6
WW.164	139.364	135.627	72.4206	23.6284	46.0914	53.3836	58.0108	6
WW.165	142.783	137.334	100.526	25.2876	1.71616	47.9921	59.633	6
WW.166	145.775	138.729	80.1887	17.8745	53.3005	43.4879	73.8517	6
WW.167	138.94	127.16	97.9002	31.081	59.0884	17.8921	62.4968	6
WW.168	72.3922	27.6444	-18.8254	4.246	-11.7608	-58.7757	-29.873	4
WW.169	133.44	112.79	97.4238	17.6052	16.214	9.05504	6.0805	6
WW.170	17.362	1.46863	-30.3521	-49.0775	63.3732	-9.22263	4.04237	2
WW.171	-37.5784	-211.073	379.281	-35.3726	279.013	-153.688	-109.271	7
WW.172	23.9195	12.0641	-28.8408	-38.4609	49.5317	-11.8747	4.30481	4
WW.173	19.0271	8.62262	-18.1706	-34.8064	47.0672	-5.68642	8.87654	2
WW.174	11.5497	9.22889	-36.0044	-39.5752	52.5664	-25.2596	6.99581	4
WW.175	24.876	12.7175	-19.219	-32.7764	67.8646	-17.0107	5.02974	4
WW.176	38.5084	32.7539	6.39484	-35.4014	47.8081	-7.29349	22.0877	4
WW.177	43.3168	28.0569	5.92397	-36.2746	51.2698	-9.1546	16.9239	4
WW.183	26.0714	1.28827	-33.9346	4.60823	17.1346	-49.8263	-35.4998	4
WW.184	46.2943	7.99961	-33.0579	-30.7802	53.4305	-22.0464	-3.70782	4
WW.185	32.6744	8.0641	-32.4425	-24.5258	66.4593	-35.7498	-2.80249	4
WW.186	20.9578	-0.973719	-25.1203	-42.5004	67.3453	-11.1867	8.86163	2
WW.187	-72.3476	26.2219	44.9034	6.26597	-22.2378	2.52048	-58.8774	5
WW.188	43.5804	9.79994	-37.4164	12.73	0.734162	-72.3176	-24.9953	4
WW.189	52.8737	2.98728	-30.4105	14.858	-11.0143	-52.5547	-43.9228	4
WW.190	59.277	14.4427	-38.8288	-12.4194	14.887	-50.4688	-37.1028	4
WW.191	37.232	8.29718	-34.1593	-21.4596	47.0435	-25.1418	-9.79775	4
WW.192	22.3021	11.7442	-19.7774	-21.3872	21.126	-15.5049	-28.2768	4
WW.194	29.5332	4.24426	-17.5451	-46.1163	42.7412	18.784	-13.277	2
WW.195	-21.5158	22.2676	-23.9877	73.4992	8.68854	-51.4817	-39.725	4
WW.196	-11.9335	28.209	-16.2153	67.2383	21.9226	-35.0266	-42.3159	4
WW.197	-32.1723	13.8889	-22.6622	58.582	16.2691	-52.9899	-40.1174	4
WW.207	-174.969	130.694	49.0664	75.3819	6.91316	-28.0959	-1.39967	5
WW.208	-181.304	132.426	51.4439	80.4864	7.62164	-29.8079	1.26563	5
WW.209	-171.203	124.213	38.4049	77.3252	13.9913	-36.8525	-5.44545	5
WW.210	-85.4598	56.4791	-5.83293	83.9238	29.7735	-71.5058	-23.0059	5
WW.211	4.95121	17.9667	-43.1761	32.3363	20.4353	-65.6094	-34.5005	4
WW.212	-102.426	89.6481	15.067	62.9314	14.2055	-23.2135	-19.0639	5
WW.213	-53.893	39.3024	-16.1047	83.6787	26.7943	-87.3827	-35.6263	5
WW.214	-51.5742	63.0765	0.690387	109.171	57.6031	-79.3332	12.4408	5
WW.215	-113.496	93.9364	29.3005	30.2304	4.40588	-30.1336	2.20544	5
WW.216	-60.6838	46.7197	-11.7429	84.6538	19.0886	-79.0236	-33.3725	5
WW.217	-155.538	129.625	37.3999	115.9	16.3091	-31.4636	5.2139	5
WW.218	-189.573	118.595	85.3539	145.767	8.95778	-5.53218	-20.0583	5
WW.219	-32.856	25.7676	-24.8361	77.0665	19.6118	-70.8597	-30.3055	4
WW.220	-46.9659	37.4463	-19.6077	76.4506	25.3728	-76.1665	-27.2025	5
WW.221	-40.1201	36.7451	-23.4584	83.2245	19.7277	-73.2747	-30.5815	5
WW.222	18.9152	16.2118	-38.3353	-7.00855	26.7484	-23.3233	-12.4682	4
WW.223	-168.218	117.887	65.6	157.625	-0.161659	6.07063	-30.6434	5
WW.224	-7.12846	4.62084	-29.8907	-6.69898	32.8687	-18.56	2.83748	4
WW.225	-21.6257	-218.206	373.534	-25.4316	255.878	-156.029	-102.139	7
WW.226	-0.346239	54.7041	-20.1122	48.5646	23.5804	-51.2656	-20.5068	4
WW.227	30.6768	-12.9173	1.32272	32.4839	17.0769	23.7356	-49.199	2
WW.228	-161.257	130.156	78.951	183.325	30.1203	11.5196	25.8684	5
WW.240	-3.58041	-127.336	235.175	-19.6805	-192.725	-64.2264	79.9004	3
WW.271	42.9416	-37.4577	114.638	-22.3153	-139.486	-123.561	88.2772	3
WW.276	94.9218	85.4826	30.7677	4.37545	26.4539	9.32728	7.92658	6
WW.277	83.9013	72.9378	23.0946	11.5402	38.6638	-1.46724	-0.633964	6
WW.278	104.892	82.9697	35.6082	-9.48774	25.9059	16.709	-8.11864	6
WW.279	104.352	125.978	59.6546	-4.32187	21.543	29.7309	22.4019	6
WW.280	114.034	89.8594	36.3944	3.30863	23.4288	30.0552	-12.0262	6
WW.281	68.5263	34.6568	-8.04168	-17.8005	11.4781	-38.6304	-41.7347	4
WW.282	16.2149	-13.6572	-25.8671	-46.2976	63.1941	-16.3623	5.91717	2
WW.283	0.805475	-16.8653	-18.4609	-31.3033	35.365	-66.0103	54.4846	4
WW.284	24.4464	0.869415	-36.7688	-49.5809	55.038	-33.2719	20.793	4
WW.285	26.669	-11.2121	34.4162	-14.0428	-15.8543	-17.4775	-11.8501	4
WW.286	45.6476	21.5936	-11.2192	-0.982413	14.1237	-43.215	-7.26286	4
WW.287	94.0328	45.6012	9.46766	-7.31951	-3.68557	-22.5245	-21.7594	6
WW.288	15.4281	-13.7789	-26.0375	-46.6031	63.7621	-15.7035	6.1736	2
WW.289	28.4739	-1.56549	-19.6293	-44.5977	56.8802	-3.47908	2.44451	2
WW.290	24.2719	21.486	-29.0909	-19.2825	-1.50082	-41.2739	-28.0269	4
WW.291	80.1565	32.1796	-6.80546	3.26066	-12.5476	-44.5003	-21.4161	4
WW.292	1.3572	-31.435	30.4747	-25.2512	52.0086	-45.2264	4.68864	2
WW.293	107.427	66.7905	52.6374	3.40327	-25.2385	-0.770649	-21.8167	6
WW.294	28.7411	-2.86005	-15.4344	-40.762	56.8823	-13.3995	7.52691	2
WW.295	25.733	-8.43767	-1.5867	-44.0696	27.7696	-15.5409	21.7282	2
WW.296	123.361	98.8464	68.1631	15.5002	-26.9167	17.8856	-22.2315	6
WW.297	67.6429	28.7663	-37.5949	-1.99208	11.6225	-69.1609	-39.7206	4
WW.298	41.4797	8.51498	-47.7591	13.2346	-4.27728	-90.8477	-21.6154	4
WW.299	24.0587	18.7181	-32.9434	-15.9831	26.8266	-15.5722	-17.9076	4
WW.300	-194.551	123.721	33.7237	-173.715	-49.2555	6.88607	-104.593	1
WW.301	14.4851	6.92164	-25.3584	-26.4598	37.2966	-7.93391	-15.5786	4
WW.302	67.7884	16.4246	-17.5424	3.77567	-28.6791	-83.2949	-16.2791	4
WW.303	-17.8316	-40.2557	19.5887	-25.0552	38.2737	-80.5973	53.6182	2
WW.304	44.232	29.2839	14.0034	-39.4107	-22.2331	-1.39133	-41.5364	4
WW.305	64.0025	12.6979	-9.93472	6.26966	-9.05846	-37.2472	-23.2427	4
WW.306	139.814	114.11	75.4078	10.1501	10.336	36.7891	6.06741	6
WW.307	86.4283	27.9023	-20.0407	-0.939367	-11.693	-57.0078	-32.7119	4
WW.308	-59.3662	61.5484	2.92117	95.1442	24.9186	-68.4225	3.59583	5
WW.309	26.7299	18.4316	-3.01736	-61.2584	5.44101	-5.77537	-51.3443	4
WW.310	16.4997	40.3626	74.0767	-22.4094	3.79098	-0.0563935	125.802	6
WW.311	59.3834	25.3332	-26.0992	-3.22284	10.1948	-45.8419	-34.4464	4
WW.312	-4.97422	-23.8536	18.9997	-31.2417	73.2184	-18.4729	31.6984	2
WW.313	97.5313	66.8709	27.3741	7.98648	9.52249	7.41889	-11.8069	6
WW.314	24.6664	13.3132	-34.7128	-24.3466	30.3291	-38.5722	-11.5914	4
WW.315	-102.488	80.81	16.0804	76.7624	6.70386	-60.1004	-7.82886	5
WW.316	-107.805	68.6736	2.02151	96.5665	17.3873	-53.6484	-24.8555	5
WW.317	170.565	164.05	109.577	29.7225	7.07051	56.814	76.0943	6
WW.318	38.2859	76.7632	38.2993	-40.3188	-10.7845	21.7566	-32.2418	6
WW.319	116.128	92.3657	60.9902	3.76939	17.448	29.0717	-5.06243	6
WW.321	124.988	92.7402	54.1469	4.24856	16.7901	38.0642	-8.11042	6
WW.322	93.5276	69.0008	19.8477	8.84491	14.8969	13.7656	-16.7611	6
WW.323	121.156	62.7502	46.7535	1.99525	-9.89906	15.6825	-34.0706	6
WW.324	32.8371	13.1271	-55.287	6.8289	7.39951	-87.9139	-2.7084	4
WW.325	-4.39576	8.61966	-36.4548	24.8909	23.6534	-54.6962	-8.31035	4
WW.326	63.5342	29.851	14.6036	6.35179	-39.5544	-10.1329	-32.9636	4
WW.327	62.7212	25.2687	-39.5389	-8.03268	6.33611	-66.298	-39.7461	4
WW.328	91.3884	31.3646	1.20019	13.9918	-44.933	-47.6734	-40.6353	4
WW.329	120.321	67.3265	27.9516	-8.2507	-4.40251	13.2523	-25.9338	6
WW.330	33.5597	12.4444	-49.676	22.9461	0.648638	-94.0427	-43.2744	4
WW.331	36.0158	7.03041	-46.8531	28.6423	0.289884	-79.3025	-34.4854	4
WW.332	104.092	26.306	70.6457	-17.4121	-97.1162	-54.1978	27.4987	6
WW.333	61.2854	23.0975	-11.3618	9.74731	-24.2469	-41.7862	-31.7906	4
WW.334	90.506	47.8256	-0.890559	-0.122761	-38.7205	-62.6102	-18.4162	4
WW.335	18.6419	45.8197	39.5003	-46.5972	7.00202	-0.986199	105.716	2
WW.336	22.9433	5.49893	-26.8003	-39.4617	29.7978	-6.89751	0.47612	4
WW.337	78.8725	27.726	-24.1399	-1.16133	-10.4453	-51.6668	-30.2132	4
WW.338	-50.6906	50.1726	-8.08347	73.665	19.5833	-63.5041	-9.71655	5
WW.339	23.8907	16.7064	-7.25156	-56.1991	5.98878	-8.45511	-49.7744	4
WW.340	126.436	95.4007	54.7121	17.8704	-6.25764	48.7327	-26.8944	6
WW.341	-31.7588	22.2782	-25.1538	79.0035	14.8053	-49.5348	-36.1854	4
WW.342	106.616	57.5049	14.7444	-1.73223	-2.80867	-7.22906	-31.7577	6
WW.343	24.1331	-32.978	37.2441	-35.2018	-36.0634	-4.83416	-3.83912	2
WW.344	13.8634	58.668	16.5765	-50.7799	-5.84286	-19.3443	-18.2027	4
WW.345	84.301	41.8019	0.36899	-0.421348	-41.0519	-57.4111	-23.4365	4
WW.346	89.1633	62.1299	7.35409	4.28285	-0.00397749	-29.0968	-27.0872	6
WW.347	54.2816	8.98055	-29.2988	9.09824	0.081706	-59.0525	-33.5506	4
WW.348	77.3958	32.3739	-14.1865	-0.378722	-22.4875	-50.3967	-24.6923	4
WW.349	61.6932	38.0182	-15.9856	-7.7884	-8.40003	-42.647	-15.4143	4
WW.350	60.172	13.5219	-54.4967	6.83962	10.2734	-93.1011	-33.5614	4
WW.351	80.6626	30.8942	10.1639	-0.0872343	-17.0712	-25.8501	-35.8212	4
WW.352	51.4648	41.0182	-15.3521	-33.9421	1.05213	-32.2609	-49.4834	4
WW.353	44.3923	-13.3702	17.3176	19.5418	-0.586871	24.5925	-52.1322	2
WW.354	36.2954	-18.0699	-9.83349	-26.4381	29.0637	3.95083	-11.7495	2
WW.355	55.6637	16.5082	-46.1455	14.2221	-21.9402	-85.6013	-33.7418	4
WW.356	41.745	18.1462	-37.8778	-11.9152	45.9491	-40.2111	-18.1027	4
WW.357	60.2236	-6.89349	28.2139	-11.7796	-49.8824	-19.338	-10.9887	4
WW.358	-116.117	83.4837	20.2667	-151.375	-27.5416	19.8715	-104.792	1
WW.359	24.5722	3.93712	29.8076	-50.5541	41.3487	-10.9856	-27.772	2
WW.360	45.0251	8.03005	-31.5713	-7.99117	8.73398	-34.9948	-27.6747	4
WW.361	17.9287	-7.33476	-18.958	-33.989	64.1629	-11.7013	8.57423	2
WW.362	47.8606	26.6468	-37.1735	-11.7657	13.6631	-48.6371	-36.9511	4
WW.363	33.0705	43.734	-13.2874	-17.4966	-21.7494	-57.9061	-21.8463	4
WW.364	57.9916	46.9932	-3.01336	-26.2321	10.2477	8.69609	-32.9435	4
WW.365	51.8176	16.4242	-52.0567	5.63336	6.46505	-88.6744	-33.8331	4
WW.366	12.9101	8.71414	-25.4077	-10.21	57.2157	8.65827	10.9417	2
WW.367	16.5358	19.5087	-15.5054	-45.3956	42.5382	13.8734	-17.4857	2
WW.368	30.6125	-91.9941	168.066	0.0756635	-30.2876	-28.0465	-15.1623	3
WW.369	-18.1625	53.8838	-7.9658	66.2373	18.3788	-55.9378	29.8937	4
WW.371	26.9274	-3.82517	-18.349	-11.5606	15.3176	-19.2356	-7.94784	4
WW.372	84.0388	48.5865	19.1572	-9.44907	7.36142	-23.9394	-28.0437	6
WW.374	24.9983	11.7016	-44.968	-7.87787	15.3611	-43.1399	-13.2188	4
WW.375	83.9157	37.7549	3.63515	-6.97264	-15.6471	-32.4466	-26.7446	4
WW.376	-4.86599	-20.1901	20.4398	-30.9804	74.7794	-20.2636	30.6644	2
WW.377	13.9342	6.42566	-41.425	-0.0534826	25.6449	-30.5019	-13.7966	4
WW.378	11.076	-6.49245	-8.27849	-15.4563	22.2204	-84.6003	33.5345	4
WW.379	113.052	88.4595	41.0589	5.56126	-18.7215	-8.58452	-15.629	6
WW.380	59.5358	14.6321	-31.1201	19.5547	-18.092	-86.3135	-20.4938	4
WW.381	105.534	60.9407	28.8445	1.33465	-31.2108	-9.46274	-24.5253	6
WW.382	24.5853	4.79296	-44.1091	19.2224	18.9956	-85.2209	-13.2834	4
WW.383	26.3392	-36.066	6.82291	18.7939	38.5968	18.7608	-56.1549	2
WW.384	-25.4188	-57.4966	90.3947	-46.2759	72.0857	-46.7761	7.30223	2
WW.385	88.1187	28.1408	-18.4725	4.78286	-27.6205	-63.7446	-33.1729	4
WW.386	25.3131	-8.80377	-15.7689	20.7485	-3.19315	-80.398	-12.9484	4
WW.387	110.506	83.1802	47.1926	4.63312	13.5119	13.079	-3.23292	6
WW.388	53.956	8.20595	-46.4089	16.9555	-13.9916	-91.573	-34.5728	4
WW.389	93.3986	63.6251	-5.33138	13.0436	2.08266	-47.0544	-32.0292	4
WW.390	11.1478	-136.524	199.722	-10.1298	-170.965	-18.6495	43.7604	3
WW.391	73.4342	45.9674	10.8781	3.76726	17.6694	2.84346	-13.1492	6
WW.392	120.753	74.9406	58.3695	-6.61405	-29.7265	23.1236	-31.4616	6
WW.393	-25.6213	-8.99356	2.87553	52.4748	21.1555	-40.0518	-52.1575	4
WW.394	6.07925	-134.409	188.058	-0.978887	-154.619	-6.52633	30.6503	3
WW.396	49.1845	30.853	-2.95722	-33.8495	21.8727	-2.52217	-13.7192	4
WW.397	-196.358	114.172	65.4592	-99.9811	-28.7497	-58.1891	-11.8437	1
WW.398	-43.837	75.4794	-0.860691	-74.7102	-8.41103	-16.7301	-56.003	1
WW.399	21.3254	-2.52842	-29.3095	-58.3679	60.2742	-10.7974	5.34583	2
WW.400	-11.0251	-42.8992	38.0493	65.9203	23.9013	28.6223	-83.1645	2
WW.401	45.4038	-5.43606	18.4349	6.06359	-20.2351	18.2122	-39.1865	4
WW.402	39.6219	-10.7208	36.4731	7.66764	-29.4152	20.4633	-36.2787	2
WW.403	41.5356	20.3849	5.29113	-23.1588	24.3828	15.4182	-8.63669	2
WW.404	47.9243	20.3032	-36.6088	-9.2342	15.6427	-61.9834	-41.0819	4
WW.405	36.5724	16.9958	-21.0443	2.22716	6.32133	-44.9143	-8.47457	4
WW.406	-5.00626	76.3432	26.9082	-73.4577	-25.2763	9.02191	-61.5833	4
WW.407	65.4663	22.2452	-34.6886	0.839072	-24.629	-86.7483	-21.5037	4
WW.408	13.1477	-125.1	192.454	-15.2543	-154.812	-24.5591	40.9336	3
WW.409	81.2831	38.4098	22.667	-5.8458	12.6523	-46.5546	-24.7959	4
WW.410	25.9892	1.36497	-20.1811	-55.3021	68.1798	-9.1494	7.55761	2
WW.411	30.6058	-49.7355	72.5457	38.8154	-13.1196	66.2586	-62.69	2
WW.412	54.9053	39.5417	-6.53925	-5.12368	26.9887	-11.218	-8.62863	4
WW.413	-12.9909	-34.4085	20.0817	-7.16244	14.4435	-84.2692	73.7106	4
WW.414	-186.441	112.164	58.7206	-86.7753	-22.7171	-61.0646	1.34198	1
WW.415	66.6123	24.3774	8.52612	14.4641	-41.4668	-33.8182	-18.4164	4
WW.416	10.0298	-23.596	2.10002	-34.1815	57.7209	-32.356	19.5761	2
WW.417	-99.7692	105.956	21.6719	-83.9733	-23.4411	-9.70636	-63.4568	1
WW.419	113.075	65.358	35.7625	-3.33093	-43.357	-12.1028	-33.5466	6
WW.420	-0.224883	48.536	59.2489	2.61471	15.2553	-5.91228	-17.7136	4
WW.421	44.2372	-1.77512	-26.7781	15.0042	-2.97059	-57.3553	-7.16869	4
WW.422	7.20371	6.1834	3.96862	14.9107	7.97221	-46.3146	-39.7466	4
WW.423	14.6943	-122.974	194.586	-23.5412	-159.823	-40.552	46.0847	3
WW.424	67.8589	59.8907	-3.57171	-0.466345	14.7916	-30.0397	-33.422	4
WW.425	57.6787	7.23649	-37.3009	5.50501	-22.0333	-99.1729	-13.8913	4
WW.426	118.939	67.3627	44.4532	-1.4078	-6.3021	21.6709	-26.6615	6
WW.427	30.158	-3.17089	-31.99	-38.9268	51.4144	-17.5156	-5.33953	4
WW.428	25.3816	-25.281	-40.3068	11.5626	21.7683	-102.839	9.34026	4
WW.429	30.8455	-16.8364	-37.3389	20.0542	2.49161	-112.287	7.80894	4
WW.430	7.02971	0.629662	-22.8671	-58.3073	52.8024	9.81041	-11.151	2
WW.431	17.091	-3.07444	-35.9632	-51.7019	59.3685	-14.3449	5.96874	2
WW.432	35.9375	6.28753	-19.9726	-41.7141	64.2961	-13.3274	17.7785	2
WW.433	-99.0357	35.5944	84.7555	49.7671	3.10735	-32.84	14.9817	5
WW.434	107.815	69.0762	24.9632	5.78141	-9.85948	2.74735	-20.0911	6
WW.435	22.1628	-2.56835	-7.21906	-58.0024	84.9955	5.69485	15.5555	2
WW.436	112.41	68.9268	30.5296	-2.97595	-50.305	-31.6448	-23.0255	6
WW.437	114.008	61.9365	29.7984	-5.50828	-48.8746	-31.4153	-24.6974	6
WW.438	52.8049	4.86869	-45.8413	5.11978	-14.1453	-86.1077	-19.427	4
WW.439	60.253	24.5514	-17.2146	-13.3891	4.23715	-49.8003	-29.4666	4
WW.440	88.5915	42.7818	-5.21976	-4.32916	-16.4973	-38.2228	-19.474	4
WW.441	53.8467	21.1311	-37.1892	-12.0475	16.5977	-55.6608	-41.3779	4
WW.442	93.5502	67.5023	24.1966	7.26184	27.9751	-5.19304	-17.5874	6
WW.444	-10.8188	2.58603	-15.2368	23.178	21.1147	-30.7185	-33.654	4
WW.445	-31.8181	22.3599	-24.9865	79.0174	14.2396	-49.4616	-36.2526	4
WW.446	62.9643	8.68137	41.9987	2.36416	21.5013	-56.8405	-4.86263	4
WW.447	59.6288	17.8996	-22.1717	7.41601	-19.8575	-64.3796	-25.4971	4
WW.448	97.9436	58.1212	-8.49013	5.5272	14.1455	-43.2536	-32.9939	4
WW.449	49.8842	10.0375	-48.208	-5.82773	28.9878	-68.2867	-28.6037	4
WW.450	162.264	158.984	105.228	21.753	30.2524	64.9525	71.4841	6
WW.451	93.5959	110.73	78.7626	-27.7167	-15.4179	36.9007	-34.6977	6
WW.452	-152.297	90.815	59.8465	148.356	9.33429	15.4518	-34.5686	5
WW.453	-37.7433	24.3163	-25.2602	70.5395	15.7749	-74.5843	-28.3251	4
WW.454	-40.5048	53.8561	-12.1822	101.457	34.6946	-70.9499	3.52996	5
WW.455	-19.1039	-139.058	191.128	38.3004	75.2525	11.7848	-126.401	7
WW.456	-43.7281	24.8081	7.64012	12.7384	18.0214	-52.8533	-19.3493	4
WW.457	-144.374	83.8222	15.0654	-34.2483	15.1139	-28.691	63.0405	5
WW.458	-126.436	75.2913	-1.50891	-26.9167	16.8485	-31.9136	50.224	5
WW.459	-28.9323	40.0205	-20.5588	66.126	23.0178	-56.7124	-27.4861	4
WW.460	-9.5056	15.7611	7.32545	32.1442	-1.88112	-8.05359	-24.0482	4
WW.461	-115.794	69.7296	31.8638	86.7167	10.4976	-49.3852	-5.16864	5
WW.462	-58.0929	71.8543	0.519472	110.054	33.1066	-60.8508	8.26196	5
WW.463	-151.225	110.778	36.5468	70.2494	13.7348	-25.1601	11.0093	5
WW.464	-43.5475	34.1309	-19.7325	76.3886	22.4839	-79.9682	-29.4343	5
WW.465	3.55652	1.43497	-25.5263	-16.8694	27.6697	-59.2375	8.7257	4
WW.467	-27.2298	14.8878	-11.953	71.1668	8.08136	-38.5263	-36.4989	4
WW.468	93.0626	37.8396	6.80455	4.77079	-34.5598	-39.7785	-33.8156	4
WW.469	-148.274	100.792	37.8493	67.8141	17.4851	-36.3462	38.4046	5
WW.470	49.8954	7.55357	-50.1087	4.67753	-16.6537	-94.4517	-22.4629	4
WW.471	6.33574	-42.0961	37.6803	59.6416	8.88533	15.7801	-73.1194	2
WW.472	-56.557	44.9701	-20.7977	85.3752	23.9167	-85.6949	-32.4592	5
WW.473	-132.24	105.115	55.0553	142.147	22.8509	4.92965	6.10439	5
WW.474	-61.6435	41.724	-9.52101	72.7349	29.7732	-84.2883	-37.2604	5
WW.475	40.6573	-18.6903	33.6559	13.0239	-16.7056	35.6828	-48.6665	2
WW.476	-222.438	120.594	46.8199	-197.074	-53.2289	24.2464	-102.146	1
WW.477	-206.94	128.725	56.2886	-104.827	-26.3272	-48.5108	-0.298843	1
WW.478	18.4584	-0.652454	-37.763	-41.2036	67.7912	-20.7393	12.6294	2
WW.479	-198.535	123.189	52.0847	-111.905	-20.7655	-49.3403	-8.77973	1
WW.480	-177.547	108.212	53.6457	-81.4447	-20.7411	-59.1895	-0.547791	1
WW.481	-96.1206	48.9341	-1.90874	-15.8333	10.778	-59.711	80.7319	5
WW.482	57.6223	34.6482	-5.05391	0.363288	-10.6319	-16.5742	-20.6477	4
WW.483	-183.121	111.632	57.4374	-85.9403	-22.8107	-64.3243	0.0325715	1
WW.484	21.1025	2.66728	-27.8909	-37.5282	39.8996	-11.594	-2.60401	4
WW.485	-12.8805	4.71046	15.1303	-66.6091	22.225	-6.6567	-42.2173	2
WW.486	-36.6611	-210.418	375.204	-35.9761	275.2	-150.914	-108.555	7
WW.487	-72.8597	59.7667	-13.2504	-28.0623	15.455	-20.7922	18.9533	5
WW.488	-125.536	98.6683	33.2038	46.8925	15.3062	-20.462	-11.7502	5
WW.489	-63.1088	55.697	8.45892	58.3797	20.4341	0.981172	-28.8785	5
WW.490	-82.5668	79.5867	3.66093	26.693	17.2757	-13.2415	-0.985035	5
WW.492	98.6564	57.3324	25.502	-2.45561	-34.1198	0.739263	-23.2858	6
WW.493	46.321	-13.2394	0.375451	18.1183	-9.83814	7.5884	-40.778	4
WW.494	46.4383	-14.3389	1.67956	19.3733	-10.6633	7.55454	-40.9773	4
WW.495	12.1164	9.62904	-22.4727	-10.4716	8.00514	-25.6711	-18.5274	4
WW.496	4.67233	-20.872	-5.03448	31.031	20.3535	15.1794	-39.8681	2
WW.497	-28.5204	48.3352	10.5279	-12.3107	-0.301109	-28.932	5.82499	4
WW.498	21.8375	-28.8801	15.5323	54.7324	11.3559	46.3622	-71.9957	2
WW.499	73.9656	-30.4635	153.222	-31.6071	-97.9411	-88.5168	43.6023	3
WW.500	76.0716	-31.521	157.741	-31.6092	-99.591	-91.4768	44.5576	3
WW.501	-40.5295	82.2488	14.8851	19.01	21.2565	-12.281	-4.33458	5
WW.502	-50.6664	38.056	-0.638935	-22.047	-8.538	-9.86405	-44.9082	4
WW.503	-119.665	84.625	9.35904	43.8067	6.08734	-17.9974	7.21916	5
WW.504	7.74518	20.0694	-0.212205	45.5377	16.4915	-22.6536	-0.593796	4
WW.505	26.6879	-33.7051	32.7007	40.5291	-17.1156	58.5594	-71.3858	2
WW.506	38.0352	-20.8169	13.238	22.1772	-19.6337	43.5559	-48.4462	2
WW.507	68.6162	11.6103	-51.7238	8.73313	-30.0112	-105.781	-35.8559	4
WW.508	19.7351	72.8098	19.2182	-11.8492	22.8084	-7.40726	26.1966	4
WW.509	18.5495	5.52173	-43.5092	26.4076	14.2017	-74.3762	-29.3591	4
WW.510	2.06233	74.5244	1.75163	4.48784	35.3426	-13.898	33.5847	4
WW.511	-63.5314	38.3746	-17.7097	85.6935	30.3206	-84.8591	-35.5729	5
WW.512	-52.6636	19.642	41.1206	-70.2991	-47.252	-5.5388	-42.1979	2
Weebill 1	17.0232	3.83596	-27.502	-37.6816	60.9406	-16.7611	4.27376	2
Westonia1	13.2911	-4.13235	-18.7074	-54.5011	80.8109	-17.1261	21.9091	2
Wyalkatchem2	8.40079	-13.8141	-16.3435	-54.8807	76.2176	-1.57303	20.3604	2
Xiaoyan3	31.0244	64.0216	22.9916	-64.4416	0.298104	11.5314	-38.1831	6
Yitpi4	7.36256	6.41312	-5.76384	-34.9046	43.5406	-12.8509	6.26175	2
a Accession names correspond to those provided in He et al. and Pont et al..

## Sheet: Supplementary Table 5
Supplementary Table 5. Annotation of genes and transposable elements in the RQA
The table shows the total number of genes, one-to-one orthologs, tandemly repeated genes and genes in orthotandem clusters (column OT) per line. Columns ‘other’, ‘PAV’ and ‘CNV’ list the gene numbers for genes in singleton or complex orthologous relations, presence-absence and copy number variations. The percentage of different transposable element classes in the genome are also provided.
	Genes							Transposable Elements
Line	Total	Other	Orthologs	Tandems	OT	PAV	CNV	% class I retroelement	% class II DNA transposon
Jagger	119461	7590	105548	31000	111871	14832	6073	68.9	12.4
CDC Landmark	119027	7335	105809	30465	111692	14571	5722	69	12.4
LongReach Lancer	120045	8640	104575	31079	111405	15805	6142	68.5	12.5
CDC Stanley	119377	7371	106188	30608	112006	14192	5769	68.9	12.5
Chinese Spring	123075	11291	105454	30529	111784	14926	6025	68.7	12.5
PI190962 (spelt wheat)	120104	8403	104854	31042	111701	15526	6001	68.2	12.7
SY Mattis	120827	8062	105911	31428	112765	14469	6181	68.1	12.7
Mace	119772	7769	105763	30704	112003	14617	5864	68.6	12.5
Norin 61	118734	7056	105623	30696	111678	14757	5761	68.9	12.4
Julius	119135	7214	105787	30946	111921	14593	5976	68.9	12.4
ArinaLrFor	120967	8123	106127	31391	112844	14253	6336	68.4	12.6

## Sheet: Supplementary Table 6
Supplementary Table 6. Genetic diversity (π), polymorphism (θ), and Tajima's D measure of neutrality of coding sequences in the A, B and D subgenomes
without T. speltaa						with T. speltab
A subgenome	Mean	Median	Standard Deviation	# of alignments			A subgenome	Mean	Median	Standard Deviation	# of alignments
π	0.0012	0.0003	0.0035	19899			π	0.0012	0.0004	0.0034	19628
θW	0.0011	0.0003	0.0034	19899			θW	0.0012	0.0004	0.0034	19628
Tajima's D	0.1262	0.0211	1.1518	11952			Tajima's D	0.0008	-0.1	1.189	13120
B subgenome	Mean	Median	Standard Deviation	# of alignments			B subgenome	Mean	Median	Standard Deviation	# of alignments
π	0.0021	0.0006	0.0043	18275			π	0.0021	0.0007	0.0042	17913
θW	0.002	0.0006	0.0045	18275			θW	0.002	0.0006	0.0044	17913
Tajima's D	-0.0836	0.015	1.2784	13034			Tajima's D	-0.1271	-0.1267	1.2854	13580
D subgenome	Mean	Median	Standard Deviation	# of alignments			D subgenome	Mean	Median	Standard Deviation	# of alignments
π	0.0004	0	0.0022	21398			π	0.0004	0	0.0022	21291
θW	0.0004	0	0.002	21398			θW	0.0004	0	0.002	21291
Tajima's D	-0.5104	-1.1117	1.1702	5414			Tajima's D	-0.5965	-1.1285	1.1422	5702
a Only gene alignments that had 10 sequences without PI190962 (spelt wheat) were used
b Only gene alignments that had 11 sequences with PI190962 (spelt wheat) were used

## Sheet: Supplementary Table 7
Supplementary Table 7. Average pairwise genetic diversity (π) of synonymous or silent (non-amino acid changing) substitutions is denoted by π_sil
	Mean π_sil	Median π_sil	Standard deviation	# of alignments
A subgenome	0.0024	0	0.0071	19671
B subgenome	0.0046	0.0008	0.0101	17962
D subgenome	0.0009	0	0.0047	21301

## Sheet: Supplementary Table 8
Supplementary Table 8. Pairwise correlations between diversity and Tajima’s D between homeologs in each of the three subgenomes
	A homeologs				B homeologs				AB
pairs A-B	Mean	Median	Stdev.	# of homeologs	Mean	Median	Stdev.	# of homeologs	r
π_sil	0.0019	0	0.0061	14706	0.0042	0.0007	0.0095	14607	0.21
Tajima's D	0.1151	0.0211	1.1502	14607	-0.1134	0.015	1.2683	8619	0.02
	B homeologs				D homeologs				BD
pairs B-D	Mean	Median	Stdev.	# of homeologs	Mean	Median	Stdev.	# of homeologs	r
π_sil	0.0043	0.0007	0.0096	15510	0.0007	0	0.004	15649	0.29
Tajima's D	0.0975	0.015	1.2795	11082	-0.5331	-1.1117	1.1214	3688	0.06
	A homeologs				D homeologs				AD
pairs A-D	Mean	Median	Stdev.	# of homeologs	Mean	Median	Stdev.	# of homeologs	r
π_sil	0.0022	0	0.0068	16801	0.0008	0	0.0045	16902	0.11
Tajima's D	0.1336	0.0211	1.1393	9963	-0.5134	-1.1117	1.1419	4023	0.03

## Sheet: Supplementary Table 9
Supplementary Table 9. Identification of PPR and mTERF sequences
Accession	Total PPRs	PLS-class (>240*)	P-class (>100)a	RFLs (>100)	RFLs (10+)b	mTERFs (all)	Clustered mTERFs	Unclustered mTERFs	Unclustered mTERFs per subgenome
Chinese Spring	1720	789	931	241	117	400	317	83	28
CDC Landmark	1727	793	934	234	109	462	373	89	30
ArinaLrFor	1777	793	984	277	129	478	387	91	30
SY Mattis	1739	791	948	246	121	466	381	85	28
Julius	1735	789	946	249	123	455	367	88	29
Mace	1756	797	959	266	136	451	364	87	29
Jagger	1750	794	956	248	129	446	358	88	29
LongReach Lancer	1776	807	969	266	150	434	347	87	29
Norin 61	1729	783	946	256	116	438	353	85	28
CDC Stanley	1750	793	957	256	125	451	364	87	29
PI190962 (spelt wheat)	1752	793	959	262	126	434	351	83	28
a P- and PLS-class genes with scores below 100 or 240, respectively, were removed from the analysis as they are unlikely to represent functional PPR genes
b putatively functional RFL genes encode proteins composed of at least 10 PPR motifs

## Sheet: Supplementary Table 10
Supplementary Table 10. Number of shared NLR loci with other accessions based on an identity of 98%
		NLRs shared with different numbers of other acessions
Accession	unique NLRs	1	2	3	4	5	6	7	8	9	10	11	12	13	14	15	Total
Chinese Spring	63	117	130	72	83	111	77	152	116	94	113	125	137	153	222	815	2580
ArinaLrFor	47	64	95	94	105	102	92	139	114	102	116	129	148	170	240	827	2584
CDC Stanley	36	49	97	164	103	93	81	131	99	104	108	113	142	151	233	820	2524
CDC Landmark	49	55	111	111	98	90	91	137	113	114	125	115	130	151	229	810	2529
Jagger	40	79	93	126	85	126	98	137	111	107	106	112	153	142	241	811	2567
Julius	43	82	91	136	113	82	86	117	128	106	118	108	152	158	242	808	2570
LongReach Lancer	148	104	99	103	79	94	68	92	99	80	100	104	150	142	219	826	2507
Mace	170	116	123	142	85	90	66	102	85	81	68	104	129	156	228	815	2560
Norin 61	78	137	145	88	106	126	60	116	109	87	118	115	138	153	258	867	2701
SY Mattis	71	65	87	169	103	96	105	119	131	113	125	117	158	165	239	818	2681
PI190962 (spelt wheat)	166	117	142	90	113	79	94	122	119	74	92	93	131	148	216	822	2618
Cadenza	39	87	102	79	80	76	100	117	108	95	120	97	123	131	225	795	2374
Claire	20	51	64	136	112	125	96	117	108	89	115	98	124	152	224	791	2422
Paragon	88	53	100	91	64	89	108	95	113	101	103	80	138	149	225	792	2389
Robigus	133	41	62	97	75	95	97	119	113	87	106	95	124	142	214	799	2399
Weebill 1	31	65	121	89	79	66	58	118	95	86	106	110	140	134	229	799	2326

[truncated: 17 more sheets: Supplementary Table 11, Supplementary Table 12, Supplementary Table 13, Supplementary Table 14, Supplementary Table 15, Supplementary Table 16, Supplementary Table 17, Supplementary Table 18, Supplementary Table 19, Supplementary Table 20, Supplementary Table 21, Supplementary Table 22, Supplementary Table 23, Supplementary Table 24, Supplementary Table 25, Supplementary Table 26, Supplementary Table 27]
